# Supplementary material for: Tribe Artonini Tarmann, 1994 in Korea (Lepidoptera, Zygaenidae)
Source: Zookeys. 2026 Jul 22;1285:239–60. doi: 10.3897/zookeys.1285.189091 (PMC13421428; doi:10.3897/zookeys.1285.189091)
Supplement: XML Treatment for Zygaenidae [file zookeys.1285.189091-treatment1.xml]

<!DOCTYPE tp:taxon-treatment
  PUBLIC "-//TaxonX//DTD Taxonomic Treatment Publishing DTD v0 20100105//EN" "tax-treatment-NSO.dtd">
<tp:taxon-treatment xmlns:tp="http://www.plazi.org/taxpub"><tp:treatment-meta><kwd-group><label>Taxon classification</label><kwd>
              <named-content content-type="kingdom">Animalia</named-content>
            </kwd><kwd>
              <named-content content-type="order">Lepidoptera</named-content>
            </kwd><kwd>
              <named-content content-type="family">Zygaenidae</named-content>
            </kwd></kwd-group><mixed-citation publication-type="journal"><person-group><name><surname>Bayarsaikhan</surname><given-names>Ulziijargal</given-names></name><name><surname>Efetov</surname><given-names>Konstantin A.</given-names></name><name><surname>Tarmann</surname><given-names>Gerhard M.</given-names></name><name><surname>Lee</surname><given-names>Tak-Gi</given-names></name><name><surname>Ko</surname><given-names>Jae-Ho</given-names></name><name><surname>Kwon</surname><given-names>Hyung Wook</given-names></name></person-group><article-title>Tribe <tp:taxon-name><tp:taxon-name-part taxon-name-part-type="tribe" reg="Artonini">Artonini</tp:taxon-name-part></tp:taxon-name> Tarmann, 1994 in Korea (<tp:taxon-name><tp:taxon-name-part taxon-name-part-type="order" reg="Lepidoptera">Lepidoptera</tp:taxon-name-part></tp:taxon-name>, <tp:taxon-name><tp:taxon-name-part taxon-name-part-type="family" reg="Zygaenidae">Zygaenidae</tp:taxon-name-part></tp:taxon-name>)</article-title><source>Zookeys</source><day>22</day><month>07</month><year>2026</year><volume>1285</volume><fpage>239</fpage><lpage>260</lpage><pub-id pub-id-type="doi">10.3897/zookeys.1285.189091</pub-id></mixed-citation></tp:treatment-meta><tp:nomenclature><label>Family</label><tp:taxon-name><object-id xmlns:xlink="http://www.w3.org/1999/xlink" content-type="arpha" xlink:type="simple">D2EA6607-3725-5B27-9146-912D94815E4A</object-id>
                		<tp:taxon-name-part taxon-name-part-type="family" reg="Zygaenidae">Zygaenidae</tp:taxon-name-part>
                	</tp:taxon-name><tp:taxon-authority>Latreille, 1809</tp:taxon-authority></tp:nomenclature><tp:treatment-sec sec-type="Type genus"><title>Type genus.</title><p><italic><tp:taxon-name><tp:taxon-name-part taxon-name-part-type="genus" reg="Zygaena">Zygaena</tp:taxon-name-part></tp:taxon-name></italic> Fabricius, 1775.</p></tp:treatment-sec></tp:taxon-treatment>
