# Supplementary material for: Tribe Artonini Tarmann, 1994 in Korea (Lepidoptera, Zygaenidae)
Source: Zookeys. 2026 Jul 22;1285:239–60. doi: 10.3897/zookeys.1285.189091 (PMC13421428; doi:10.3897/zookeys.1285.189091)
Supplement: XML Treatment for Artona [file zookeys.1285.189091-treatment4.xml]

<!DOCTYPE tp:taxon-treatment
  PUBLIC "-//TaxonX//DTD Taxonomic Treatment Publishing DTD v0 20100105//EN" "tax-treatment-NSO.dtd">
<tp:taxon-treatment xmlns:tp="http://www.plazi.org/taxpub"><tp:treatment-meta><kwd-group><label>Taxon classification</label><kwd>
              <named-content content-type="kingdom">Animalia</named-content>
            </kwd><kwd>
              <named-content content-type="order">Lepidoptera</named-content>
            </kwd><kwd>
              <named-content content-type="family">Zygaenidae</named-content>
            </kwd></kwd-group><mixed-citation publication-type="journal"><person-group><name><surname>Bayarsaikhan</surname><given-names>Ulziijargal</given-names></name><name><surname>Efetov</surname><given-names>Konstantin A.</given-names></name><name><surname>Tarmann</surname><given-names>Gerhard M.</given-names></name><name><surname>Lee</surname><given-names>Tak-Gi</given-names></name><name><surname>Ko</surname><given-names>Jae-Ho</given-names></name><name><surname>Kwon</surname><given-names>Hyung Wook</given-names></name></person-group><article-title>Tribe <tp:taxon-name><tp:taxon-name-part taxon-name-part-type="tribe" reg="Artonini">Artonini</tp:taxon-name-part></tp:taxon-name> Tarmann, 1994 in Korea (<tp:taxon-name><tp:taxon-name-part taxon-name-part-type="order" reg="Lepidoptera">Lepidoptera</tp:taxon-name-part></tp:taxon-name>, <tp:taxon-name><tp:taxon-name-part taxon-name-part-type="family" reg="Zygaenidae">Zygaenidae</tp:taxon-name-part></tp:taxon-name>)</article-title><source>Zookeys</source><day>22</day><month>07</month><year>2026</year><volume>1285</volume><fpage>239</fpage><lpage>260</lpage><pub-id pub-id-type="doi">10.3897/zookeys.1285.189091</pub-id></mixed-citation></tp:treatment-meta><tp:nomenclature><label>Genus</label><tp:taxon-name><object-id xmlns:xlink="http://www.w3.org/1999/xlink" content-type="arpha" xlink:type="simple">36B0D02E-E144-5848-88AA-4CFF77353697</object-id>
                		<tp:taxon-name-part taxon-name-part-type="genus" reg="Artona">Artona</tp:taxon-name-part>
                	</tp:taxon-name><tp:taxon-authority>Walker, 1854</tp:taxon-authority><tp:nomenclature-citation-list><tp:nomenclature-citation><tp:taxon-name><tp:taxon-name-part taxon-name-part-type="genus" reg="Artona"/> <tp:taxon-name-part taxon-name-part-type="species" reg="discivilla"/></tp:taxon-name><comment><abbrev xmlns:xlink="http://www.w3.org/1999/xlink" xlink:title="type species" xlink:type="simple">TS</abbrev>: <tp:taxon-name><tp:taxon-name-part taxon-name-part-type="genus" reg="Artona">Artona</tp:taxon-name-part> <tp:taxon-name-part taxon-name-part-type="species" reg="discivilla">discivilla</tp:taxon-name-part></tp:taxon-name> Walker, 1854. <abbrev xmlns:xlink="http://www.w3.org/1999/xlink" xlink:title="type locality" xlink:type="simple">TL</abbrev>: North India.</comment></tp:nomenclature-citation></tp:nomenclature-citation-list></tp:nomenclature><tp:treatment-sec sec-type="Note"><title>Note.</title><p>The genus <italic><tp:taxon-name><tp:taxon-name-part taxon-name-part-type="genus" reg="Artona">Artona</tp:taxon-name-part></tp:taxon-name></italic> Walker was divided into five subgenera by <xref ref-type="bibr" rid="B18">Efetov and Tarmann (2024)</xref>, viz. <italic><tp:taxon-name><tp:taxon-name-part taxon-name-part-type="genus" reg="Artona">Artona</tp:taxon-name-part></tp:taxon-name></italic> Walker, 1854, <italic><tp:taxon-name><tp:taxon-name-part taxon-name-part-type="genus" reg="Zeuxippa">Zeuxippa</tp:taxon-name-part></tp:taxon-name></italic> Herrich-Schäffer, 1855, <italic><tp:taxon-name><tp:taxon-name-part taxon-name-part-type="genus" reg="Balataea">Balataea</tp:taxon-name-part></tp:taxon-name></italic> Walker, 1865, <italic><tp:taxon-name><tp:taxon-name-part taxon-name-part-type="genus" reg="Pseudosesidia">Pseudosesidia</tp:taxon-name-part></tp:taxon-name></italic> Alberti, 1954, and <italic><tp:taxon-name><tp:taxon-name-part taxon-name-part-type="genus" reg="Fuscartona">Fuscartona</tp:taxon-name-part></tp:taxon-name></italic> Efetov &amp; Tarmann, 2012. The genus includes 34 described species.</p></tp:treatment-sec><tp:treatment-sec sec-type="Distribution"><title>Distribution.</title><p>According to <xref ref-type="bibr" rid="B18">Efetov and Tarmann (2024</xref>: 421–424), all species of the genus <italic><tp:taxon-name><tp:taxon-name-part taxon-name-part-type="genus" reg="Artona">Artona</tp:taxon-name-part></tp:taxon-name></italic> are distributed across the Oriental and Australasian regions, with occurrences in South, Southeast, and East Asia (including India, Sri Lanka, southern China, Myanmar, Malaysia, Singapore, Indonesia, and the Philippines), as well as Australia (including Queensland and Lizard Island). Some species extend into the eastern Palaearctic and the Pacific islands.</p></tp:treatment-sec><ref-list><ref id="B18"><mixed-citation xmlns:xlink="http://www.w3.org/1999/xlink" xlink:type="simple">Efetov KA, Tarmann GM (2024) An annotated catalogue of the <tp:taxon-name><tp:taxon-name-part taxon-name-part-type="subfamily">Procridinae</tp:taxon-name-part></tp:taxon-name> of the World (<tp:taxon-name><tp:taxon-name-part taxon-name-part-type="order">Lepidoptera</tp:taxon-name-part></tp:taxon-name>: <tp:taxon-name><tp:taxon-name-part taxon-name-part-type="family">Zygaenidae</tp:taxon-name-part></tp:taxon-name>). SHILAP Revista de lepidopterología 52(207): 409–547. <ext-link xlink:href="10.57065/shilap.956" ext-link-type="doi" xlink:type="simple">https://doi.org/10.57065/shilap.956</ext-link></mixed-citation></ref></ref-list></tp:taxon-treatment>
