# Supplementary material for: Tribe Artonini Tarmann, 1994 in Korea (Lepidoptera, Zygaenidae)
Source: Zookeys. 2026 Jul 22;1285:239–60. doi: 10.3897/zookeys.1285.189091 (PMC13421428; doi:10.3897/zookeys.1285.189091)
Supplement: XML Treatment for Artona (Balataea) octomaculata [file zookeys.1285.189091-treatment5.xml]

<!DOCTYPE tp:taxon-treatment
  PUBLIC "-//TaxonX//DTD Taxonomic Treatment Publishing DTD v0 20100105//EN" "tax-treatment-NSO.dtd">
<tp:taxon-treatment xmlns:tp="http://www.plazi.org/taxpub"><tp:treatment-meta><kwd-group><label>Taxon classification</label><kwd>
              <named-content content-type="kingdom">Animalia</named-content>
            </kwd><kwd>
              <named-content content-type="order">Lepidoptera</named-content>
            </kwd><kwd>
              <named-content content-type="family">Zygaenidae</named-content>
            </kwd></kwd-group><mixed-citation publication-type="journal"><person-group><name><surname>Bayarsaikhan</surname><given-names>Ulziijargal</given-names></name><name><surname>Efetov</surname><given-names>Konstantin A.</given-names></name><name><surname>Tarmann</surname><given-names>Gerhard M.</given-names></name><name><surname>Lee</surname><given-names>Tak-Gi</given-names></name><name><surname>Ko</surname><given-names>Jae-Ho</given-names></name><name><surname>Kwon</surname><given-names>Hyung Wook</given-names></name></person-group><article-title>Tribe <tp:taxon-name><tp:taxon-name-part taxon-name-part-type="tribe" reg="Artonini">Artonini</tp:taxon-name-part></tp:taxon-name> Tarmann, 1994 in Korea (<tp:taxon-name><tp:taxon-name-part taxon-name-part-type="order" reg="Lepidoptera">Lepidoptera</tp:taxon-name-part></tp:taxon-name>, <tp:taxon-name><tp:taxon-name-part taxon-name-part-type="family" reg="Zygaenidae">Zygaenidae</tp:taxon-name-part></tp:taxon-name>)</article-title><source>Zookeys</source><day>22</day><month>07</month><year>2026</year><volume>1285</volume><fpage>239</fpage><lpage>260</lpage><pub-id pub-id-type="doi">10.3897/zookeys.1285.189091</pub-id></mixed-citation></tp:treatment-meta><tp:nomenclature><tp:taxon-name><object-id xmlns:xlink="http://www.w3.org/1999/xlink" content-type="arpha" xlink:type="simple">E51E809F-034A-524A-9FA8-9EF7EFC2D7CB</object-id>
                		<tp:taxon-name-part taxon-name-part-type="genus" reg="Artona">Artona</tp:taxon-name-part> (<tp:taxon-name-part taxon-name-part-type="subgenus" reg="Balataea">Balataea</tp:taxon-name-part>) <tp:taxon-name-part taxon-name-part-type="species" reg="octomaculata">octomaculata</tp:taxon-name-part>
                	</tp:taxon-name><tp:taxon-authority>(Bremer, 1861)</tp:taxon-authority><xref ref-type="fig" rid="F1">Figs 1A</xref><xref ref-type="fig" rid="F1">, 1B</xref><xref ref-type="fig" rid="F1">, 2A</xref><xref ref-type="fig" rid="F1">, 2B</xref><xref ref-type="fig" rid="F3">, 9A–C</xref><xref ref-type="fig" rid="F6">, 15A</xref><xref ref-type="fig" rid="F6">, 15B</xref><tp:nomenclature-citation-list><tp:nomenclature-citation><tp:taxon-name><tp:taxon-name-part taxon-name-part-type="genus" reg="Euchromia">Euchromia</tp:taxon-name-part> <tp:taxon-name-part taxon-name-part-type="species" reg="octomaculata">octomaculata</tp:taxon-name-part></tp:taxon-name><comment> Bremer, 1861: 476. <abbrev xmlns:xlink="http://www.w3.org/1999/xlink" xlink:title="type locality" xlink:type="simple">TL</abbrev>: Russia.</comment></tp:nomenclature-citation></tp:nomenclature-citation-list></tp:nomenclature><tp:treatment-sec sec-type="Material examined"><title>Material examined.</title><p>1 female, Korea, Gyeonggi-do, Suweon-shi, Mt. Suri, 4 Jul. 2000, Lee, Lee &amp; Yu leg., adult and genitalia slide no. <abbrev xmlns:xlink="http://www.w3.org/1999/xlink" content-type="institution" xlink:title="National University, Incheon, Republic of Korea" xlink:type="simple">INU</abbrev>-12995K • 1 male, Korea, Jeollanam-do, Wando-gun, <italic>Geumdang-myeon</italic>, <named-content xmlns:xlink="http://www.w3.org/1999/xlink" content-type="dwc:verbatimCoordinates" xlink:type="simple">34°26'32"N, 127°03'53"E</named-content>, <italic>19 Jun. 2025, YK Park leg</italic>., adult and genitalia slide no. <abbrev xmlns:xlink="http://www.w3.org/1999/xlink" content-type="institution" xlink:title="National University, Incheon, Republic of Korea" xlink:type="simple">INU</abbrev>-13040.</p><fig id="F1" position="float" orientation="portrait"><object-id xmlns:xlink="http://www.w3.org/1999/xlink" content-type="doi" xlink:type="simple">10.3897/zookeys.1285.189091.figures1-4</object-id><object-id xmlns:xlink="http://www.w3.org/1999/xlink" content-type="arpha" xlink:type="simple">9C4D9AC9-D309-5F27-8CD8-512CCECE9156</object-id><label>Figures 1–4.</label><caption><p>Adults of Korean zygeanid moths. <bold>1A</bold>. <tp:taxon-name><tp:taxon-name-part taxon-name-part-type="genus" reg="Artona">Artona</tp:taxon-name-part> (<tp:taxon-name-part taxon-name-part-type="subgenus" reg="Balataea">Balataea</tp:taxon-name-part>) <tp:taxon-name-part taxon-name-part-type="species" reg="octomaculata">octomaculata</tp:taxon-name-part></tp:taxon-name> (Bremer), male, dorsal view (<abbrev xmlns:xlink="http://www.w3.org/1999/xlink" content-type="institution" xlink:title="National University, Incheon, Republic of Korea" xlink:type="simple">INU</abbrev>-13040K); <bold>1B</bold>. Ditto, male, ventral view (<abbrev xmlns:xlink="http://www.w3.org/1999/xlink" content-type="institution" xlink:title="National University, Incheon, Republic of Korea" xlink:type="simple">INU</abbrev>-13040K); <bold>2A</bold>. Ditto, female, dorsal view (<abbrev xmlns:xlink="http://www.w3.org/1999/xlink" content-type="institution" xlink:title="National University, Incheon, Republic of Korea" xlink:type="simple">INU</abbrev>-12995K); <bold>2B</bold>. Ditto, female, ventral view (<abbrev xmlns:xlink="http://www.w3.org/1999/xlink" content-type="institution" xlink:title="National University, Incheon, Republic of Korea" xlink:type="simple">INU</abbrev>-12995K); <bold>3A</bold>. <tp:taxon-name><tp:taxon-name-part taxon-name-part-type="genus" reg="Artona">A.</tp:taxon-name-part> (<tp:taxon-name-part taxon-name-part-type="subgenus" reg="Balataea">B.</tp:taxon-name-part>) <tp:taxon-name-part taxon-name-part-type="species" reg="gracilis">gracilis</tp:taxon-name-part></tp:taxon-name> (Walker), male, dorsal view (<abbrev xmlns:xlink="http://www.w3.org/1999/xlink" content-type="institution" xlink:title="National University, Incheon, Republic of Korea" xlink:type="simple">INU</abbrev>-12993K); <bold>3B</bold>. Ditto, male, ventral view (<abbrev xmlns:xlink="http://www.w3.org/1999/xlink" content-type="institution" xlink:title="National University, Incheon, Republic of Korea" xlink:type="simple">INU</abbrev>-12993K); <bold>4A</bold>. Ditto, female, dorsal view (<abbrev xmlns:xlink="http://www.w3.org/1999/xlink" content-type="institution" xlink:title="National University, Incheon, Republic of Korea" xlink:type="simple">INU</abbrev>-12992K); <bold>4B</bold>. Ditto, female, ventral view (<abbrev xmlns:xlink="http://www.w3.org/1999/xlink" content-type="institution" xlink:title="National University, Incheon, Republic of Korea" xlink:type="simple">INU</abbrev>-12992K).</p></caption><graphic xmlns:xlink="http://www.w3.org/1999/xlink" xlink:href="zookeys-1285-239_article-189091__-g001.jpg" id="oo_1722544.jpg" position="float" orientation="portrait" xlink:type="simple"><uri content-type="original_file" xlink:type="simple">https://binary.pensoft.net/fig/1722544</uri></graphic></fig><fig id="F2" position="float" orientation="portrait"><object-id xmlns:xlink="http://www.w3.org/1999/xlink" content-type="doi" xlink:type="simple">10.3897/zookeys.1285.189091.figures5-8</object-id><object-id xmlns:xlink="http://www.w3.org/1999/xlink" content-type="arpha" xlink:type="simple">878AD3EB-9915-5754-B94D-C749B52F4EA3</object-id><label>Figures 5–8.</label><caption><p>Adults of Korean zygeanid moths. <bold>5A</bold>. <tp:taxon-name><tp:taxon-name-part taxon-name-part-type="genus" reg="Artona">Artona</tp:taxon-name-part> (<tp:taxon-name-part taxon-name-part-type="subgenus" reg="Fuscartona">Fuscartona</tp:taxon-name-part>) <tp:taxon-name-part taxon-name-part-type="species" reg="martini">martini</tp:taxon-name-part></tp:taxon-name> Efetov, 1997, male, dorsal view (<abbrev xmlns:xlink="http://www.w3.org/1999/xlink" content-type="institution" xlink:title="National University, Incheon, Republic of Korea" xlink:type="simple">INU</abbrev>-13062K); <bold>5B</bold>. Ditto, male, ventral view (<abbrev xmlns:xlink="http://www.w3.org/1999/xlink" content-type="institution" xlink:title="National University, Incheon, Republic of Korea" xlink:type="simple">INU</abbrev>-13062K); <bold>6A</bold>. Ditto, female, dorsal view (<abbrev xmlns:xlink="http://www.w3.org/1999/xlink" content-type="institution" xlink:title="National University, Incheon, Republic of Korea" xlink:type="simple">INU</abbrev>-13041K); <bold>6B</bold>. Ditto, female, ventral view (<abbrev xmlns:xlink="http://www.w3.org/1999/xlink" content-type="institution" xlink:title="National University, Incheon, Republic of Korea" xlink:type="simple">INU</abbrev>-13041K); <bold>7A</bold>. <italic><tp:taxon-name><tp:taxon-name-part taxon-name-part-type="genus" reg="Amuria">Amuria</tp:taxon-name-part> <tp:taxon-name-part taxon-name-part-type="species" reg="baei">baei</tp:taxon-name-part></tp:taxon-name></italic> sp. nov., holotype, male, dorsal view (<abbrev xmlns:xlink="http://www.w3.org/1999/xlink" content-type="institution" xlink:title="National University, Incheon, Republic of Korea" xlink:type="simple">INU</abbrev>-12884K); <bold>7B</bold>. Ditto, holotype, male, ventral view (<abbrev xmlns:xlink="http://www.w3.org/1999/xlink" content-type="institution" xlink:title="National University, Incheon, Republic of Korea" xlink:type="simple">INU</abbrev>-12884K); <bold>8A</bold>. Ditto, paratype, female, dorsal view (<abbrev xmlns:xlink="http://www.w3.org/1999/xlink" content-type="institution" xlink:title="National University, Incheon, Republic of Korea" xlink:type="simple">INU</abbrev>-12885K); <bold>8B</bold>. Ditto, paratype, female, ventral view (<abbrev xmlns:xlink="http://www.w3.org/1999/xlink" content-type="institution" xlink:title="National University, Incheon, Republic of Korea" xlink:type="simple">INU</abbrev>-12885K).</p></caption><graphic xmlns:xlink="http://www.w3.org/1999/xlink" xlink:href="zookeys-1285-239_article-189091__-g002.jpg" id="oo_1722545.jpg" position="float" orientation="portrait" xlink:type="simple"><uri content-type="original_file" xlink:type="simple">https://binary.pensoft.net/fig/1722545</uri></graphic></fig><fig id="F3" position="float" orientation="portrait"><object-id xmlns:xlink="http://www.w3.org/1999/xlink" content-type="doi" xlink:type="simple">10.3897/zookeys.1285.189091.figures9-10</object-id><object-id xmlns:xlink="http://www.w3.org/1999/xlink" content-type="arpha" xlink:type="simple">98F92EBD-8B71-5C63-B517-D51BF5E0FF32</object-id><label>Figures 9, 10.</label><caption><p>Head of <italic><tp:taxon-name><tp:taxon-name-part taxon-name-part-type="genus" reg="Amuria">Amuria</tp:taxon-name-part> <tp:taxon-name-part taxon-name-part-type="species" reg="baei">baei</tp:taxon-name-part></tp:taxon-name></italic> sp. nov., holotype, <abbrev xmlns:xlink="http://www.w3.org/1999/xlink" content-type="institution" xlink:title="National University, Incheon, Republic of Korea" xlink:type="simple">INU</abbrev>-12884K. <bold>9A</bold>. Ventral view, showing a pair of labial palps and coiled proboscis; <bold>9B</bold>. Lateral view, showing upcurved labial palps and compound eye; <bold>9C</bold>. Lateral view, showing ocellus and chaetosema; <bold>9D</bold>. Male antenna; <bold>9E</bold>. Pectinations in middle part of antenna in holotype; <bold>9F</bold>. Apical part of antenna in holotype; <bold>10</bold>. Female antenna in paratype, <abbrev xmlns:xlink="http://www.w3.org/1999/xlink" content-type="institution" xlink:title="National University, Incheon, Republic of Korea" xlink:type="simple">INU</abbrev>-12885K. Scale bars: 1 mm (<bold>B</bold>); 0.1 mm (<bold>C</bold>); 0.5 mm (<bold>E</bold>).</p></caption><graphic xmlns:xlink="http://www.w3.org/1999/xlink" xlink:href="zookeys-1285-239_article-189091__-g003.jpg" id="oo_1722546.jpg" position="float" orientation="portrait" xlink:type="simple"><uri content-type="original_file" xlink:type="simple">https://binary.pensoft.net/fig/1722546</uri></graphic></fig><fig id="F4" position="float" orientation="portrait"><object-id xmlns:xlink="http://www.w3.org/1999/xlink" content-type="doi" xlink:type="simple">10.3897/zookeys.1285.189091.figures11-12</object-id><object-id xmlns:xlink="http://www.w3.org/1999/xlink" content-type="arpha" xlink:type="simple">EBDD262A-4B3C-5981-B713-5D3D00313F70</object-id><label>Figures 11, 12.</label><caption><p>Male genitalia of Korean zygeanid moths. <bold>11A–C</bold>. <tp:taxon-name><tp:taxon-name-part taxon-name-part-type="genus" reg="Artona">Artona</tp:taxon-name-part> (<tp:taxon-name-part taxon-name-part-type="subgenus" reg="Balataea">Balataea</tp:taxon-name-part>) <tp:taxon-name-part taxon-name-part-type="species" reg="octomaculata">octomaculata</tp:taxon-name-part></tp:taxon-name>, <abbrev xmlns:xlink="http://www.w3.org/1999/xlink" content-type="institution" xlink:title="National University, Incheon, Republic of Korea" xlink:type="simple">INU</abbrev>-13040K; <bold>12A–D</bold>. <tp:taxon-name><tp:taxon-name-part taxon-name-part-type="genus" reg="Artona">A.</tp:taxon-name-part> (<tp:taxon-name-part taxon-name-part-type="subgenus" reg="Balataea">B.</tp:taxon-name-part>) <tp:taxon-name-part taxon-name-part-type="species" reg="gracilis">gracilis</tp:taxon-name-part></tp:taxon-name>, <abbrev xmlns:xlink="http://www.w3.org/1999/xlink" content-type="institution" xlink:title="National University, Incheon, Republic of Korea" xlink:type="simple">INU</abbrev>-12993K. <bold>A</bold>. Genitalia capsule; <bold>B</bold>. Phallus; <bold>C</bold>. Abdomen; <bold>D</bold>. Diverse of cornutus in the vesica. Scale bars: 1 mm (<bold>A, B</bold>); 5 mm (<bold>C</bold>).</p></caption><graphic xmlns:xlink="http://www.w3.org/1999/xlink" xlink:href="zookeys-1285-239_article-189091__-g004.jpg" id="oo_1722547.jpg" position="float" orientation="portrait" xlink:type="simple"><uri content-type="original_file" xlink:type="simple">https://binary.pensoft.net/fig/1722547</uri></graphic></fig><fig id="F5" position="float" orientation="portrait"><object-id xmlns:xlink="http://www.w3.org/1999/xlink" content-type="doi" xlink:type="simple">10.3897/zookeys.1285.189091.figures13-14</object-id><object-id xmlns:xlink="http://www.w3.org/1999/xlink" content-type="arpha" xlink:type="simple">C324B1E9-0EF1-5700-965C-43CAD34EC915</object-id><label>Figures 13, 14.</label><caption><p>Male genitalia of Korean zygeanid moths. <bold>13A–C</bold>. <tp:taxon-name><tp:taxon-name-part taxon-name-part-type="genus" reg="Artona">Artona</tp:taxon-name-part> (<tp:taxon-name-part taxon-name-part-type="subgenus" reg="Fuscartona">Fuscartona</tp:taxon-name-part>) <tp:taxon-name-part taxon-name-part-type="species" reg="martini">martini</tp:taxon-name-part></tp:taxon-name>, <abbrev xmlns:xlink="http://www.w3.org/1999/xlink" content-type="institution" xlink:title="National University, Incheon, Republic of Korea" xlink:type="simple">INU</abbrev>-13050K; <bold>14A–C</bold>. <italic><tp:taxon-name><tp:taxon-name-part taxon-name-part-type="genus" reg="Amuria">Amuria</tp:taxon-name-part> <tp:taxon-name-part taxon-name-part-type="species" reg="baei">baei</tp:taxon-name-part></tp:taxon-name></italic> sp. nov., holotype, <abbrev xmlns:xlink="http://www.w3.org/1999/xlink" content-type="institution" xlink:title="National University, Incheon, Republic of Korea" xlink:type="simple">INU</abbrev>-12884K. <bold>A</bold>. Genitalia capsule; <bold>B</bold>. Phallus; <bold>C</bold>. Abdomen. Scale bars: 1 mm (<bold>A, B</bold>); 5 mm (<bold>C</bold>).</p></caption><graphic xmlns:xlink="http://www.w3.org/1999/xlink" xlink:href="zookeys-1285-239_article-189091__-g005.jpg" id="oo_1722548.jpg" position="float" orientation="portrait" xlink:type="simple"><uri content-type="original_file" xlink:type="simple">https://binary.pensoft.net/fig/1722548</uri></graphic></fig><fig id="F6" position="float" orientation="portrait"><object-id xmlns:xlink="http://www.w3.org/1999/xlink" content-type="doi" xlink:type="simple">10.3897/zookeys.1285.189091.figures15-18</object-id><object-id xmlns:xlink="http://www.w3.org/1999/xlink" content-type="arpha" xlink:type="simple">50D5FC0A-4266-5CB0-AC1D-207DB356CC78</object-id><label>Figures 15–18.</label><caption><p>Female genitalia of Korean zygeanid moths. <bold>15A–C</bold>. <tp:taxon-name><tp:taxon-name-part taxon-name-part-type="genus" reg="Artona">Artona</tp:taxon-name-part> (<tp:taxon-name-part taxon-name-part-type="subgenus" reg="Balataea">Balataea</tp:taxon-name-part>) <tp:taxon-name-part taxon-name-part-type="species" reg="octomaculata">octomaculata</tp:taxon-name-part></tp:taxon-name>, <abbrev xmlns:xlink="http://www.w3.org/1999/xlink" content-type="institution" xlink:title="National University, Incheon, Republic of Korea" xlink:type="simple">INU</abbrev>-12995K; <bold>16A–C</bold>. <tp:taxon-name><tp:taxon-name-part taxon-name-part-type="genus" reg="Artona">A.</tp:taxon-name-part> (<tp:taxon-name-part taxon-name-part-type="subgenus" reg="Balataea">B.</tp:taxon-name-part>) <tp:taxon-name-part taxon-name-part-type="species" reg="gracilis">gracilis</tp:taxon-name-part></tp:taxon-name>, <abbrev xmlns:xlink="http://www.w3.org/1999/xlink" content-type="institution" xlink:title="National University, Incheon, Republic of Korea" xlink:type="simple">INU</abbrev>-12994K; <bold>17A–C</bold>. (<tp:taxon-name><tp:taxon-name-part taxon-name-part-type="genus" reg="Fuscartona">Fuscartona</tp:taxon-name-part>) <tp:taxon-name-part taxon-name-part-type="species" reg="martini">martini</tp:taxon-name-part></tp:taxon-name>, <abbrev xmlns:xlink="http://www.w3.org/1999/xlink" content-type="institution" xlink:title="National University, Incheon, Republic of Korea" xlink:type="simple">INU</abbrev>-13042K; <bold>18A–C</bold>. <italic><tp:taxon-name><tp:taxon-name-part taxon-name-part-type="genus" reg="Amuria">Amuria</tp:taxon-name-part> <tp:taxon-name-part taxon-name-part-type="species" reg="baei">baei</tp:taxon-name-part></tp:taxon-name></italic> sp. nov., paratype, <abbrev xmlns:xlink="http://www.w3.org/1999/xlink" content-type="institution" xlink:title="National University, Incheon, Republic of Korea" xlink:type="simple">INU</abbrev>-13065K. Scale bar: 1 mm.</p></caption><graphic xmlns:xlink="http://www.w3.org/1999/xlink" xlink:href="zookeys-1285-239_article-189091__-g006.jpg" id="oo_1722549.jpg" position="float" orientation="portrait" xlink:type="simple"><uri content-type="original_file" xlink:type="simple">https://binary.pensoft.net/fig/1722549</uri></graphic></fig></tp:treatment-sec><tp:treatment-sec sec-type="Diagnosis"><title>Diagnosis.</title><p>Wingspan 9–11 mm in males, 11–12 mm in females. This species differs from its congeners by the antennae being dark brown with a distinct yellowish white band near the apex; the head, thorax, and abdomen dark brown, slightly covered with bluish scales; the forewing with a dark brown ground color bearing stout, short, pure yellow patches, and the cilia pure yellow, whereas the hindwing is brownish with the central area semitransparent, and the cilia brownish; legs dark brown, slightly covered with bluish scales. Male genitalia with valva broadly triangular, the costal margin weakly sclerotized and sparsely setose; juxta weakly sclerotized and distinctly trapezoid. Female genitalia with proximal part of ductus bursae broad, sclerotized; remainder of ductus bursae strongly dilated, forming strongly sclerotized, irregularly globose praebursa, bearing a long longitudinal double row of long tooth-like sclerotizations; ductus intrabursalis short, narrow, translucent; corpus bursae membranous, ovoid with folded walls.</p></tp:treatment-sec><tp:treatment-sec sec-type="Distribution"><title>Distribution.</title><p>Korea, Far East of Russia, China, Japan (<xref ref-type="bibr" rid="B37">Leech 1888</xref>; <xref ref-type="bibr" rid="B11">Efetov 2005</xref>; <xref ref-type="bibr" rid="B43">Owada and Inada 2005</xref>; <xref ref-type="bibr" rid="B28">Hirowatari et al. 2013</xref>; <xref ref-type="bibr" rid="B34">KSAE and ESK 2021</xref>; <xref ref-type="bibr" rid="B18">Efetov and Tarmann 2024</xref>).</p></tp:treatment-sec><tp:treatment-sec sec-type="Host plants"><title>Host plants.</title><p><xref ref-type="bibr" rid="B12">Efetov (2016)</xref> noted <italic><tp:taxon-name><tp:taxon-name-part taxon-name-part-type="genus" reg="Panicum">Panicum</tp:taxon-name-part> <tp:taxon-name-part taxon-name-part-type="species" reg="crusgalli">crusgalli</tp:taxon-name-part></tp:taxon-name></italic> (<tp:taxon-name><tp:taxon-name-part taxon-name-part-type="family" reg="Poaceae">Poaceae</tp:taxon-name-part></tp:taxon-name>) and <italic><tp:taxon-name><tp:taxon-name-part taxon-name-part-type="genus" reg="Molinia">Molinia</tp:taxon-name-part> <tp:taxon-name-part taxon-name-part-type="species" reg="japonica">japonica</tp:taxon-name-part></tp:taxon-name></italic> (<tp:taxon-name><tp:taxon-name-part taxon-name-part-type="family" reg="Cyperaceae">Cyperaceae</tp:taxon-name-part></tp:taxon-name>). In Korea, <xref ref-type="bibr" rid="B27">Heo (2012</xref>: 167) and <xref ref-type="bibr" rid="B32">Kim and Kim (2022</xref>: 167) provided illustrations of the larva, pupa, and adult of ‘<italic>Balataea</italic>’ <italic>octomaculata</italic> and reported <tp:taxon-name><tp:taxon-name-part taxon-name-part-type="family" reg="Poaceae">Poaceae</tp:taxon-name-part></tp:taxon-name> (<italic><tp:taxon-name><tp:taxon-name-part taxon-name-part-type="genus" reg="Miscanthus">Miscanthus</tp:taxon-name-part></tp:taxon-name></italic> sp. and <italic><tp:taxon-name><tp:taxon-name-part taxon-name-part-type="genus" reg="Phragmites">Phragmites</tp:taxon-name-part></tp:taxon-name></italic> sp.) as the host plants of this species.</p></tp:treatment-sec><tp:treatment-sec sec-type="Remarks"><title>Remarks.</title><p>This species was first recorded from Gensan [Wonsan], North Korea by <xref ref-type="bibr" rid="B37">Leech (1888</xref>: 594) as <italic><tp:taxon-name><tp:taxon-name-part taxon-name-part-type="genus" reg="Balataea">Balataea</tp:taxon-name-part> <tp:taxon-name-part taxon-name-part-type="species" reg="octomaculata">octomaculata</tp:taxon-name-part></tp:taxon-name></italic> (Bremer, 1861). Subsequently, <xref ref-type="bibr" rid="B42">Okamoto (1924</xref>: 145) reported it from Suwon, South Korea. According to <xref ref-type="bibr" rid="B18">Efetov and Tarmann (2024</xref>: 423), the species is now placed in the subgenus <italic><tp:taxon-name><tp:taxon-name-part taxon-name-part-type="genus" reg="Balataea">Balataea</tp:taxon-name-part></tp:taxon-name></italic> Walker, 1865, within the genus <italic><tp:taxon-name><tp:taxon-name-part taxon-name-part-type="genus" reg="Artona">Artona</tp:taxon-name-part></tp:taxon-name></italic> Walker, 1854.</p></tp:treatment-sec><ref-list><ref id="B37"><mixed-citation xmlns:xlink="http://www.w3.org/1999/xlink" xlink:type="simple">Leech JH (1888) On the <tp:taxon-name><tp:taxon-name-part taxon-name-part-type="order">Lepidoptera</tp:taxon-name-part></tp:taxon-name> of Japan and Corea, Part II. <tp:taxon-name><tp:taxon-name-part taxon-name-part-type="suborder">Heterocera</tp:taxon-name-part></tp:taxon-name>, Sect. I. Proceedings of the Scientific Meetings of the Zoological Society of London 1888: 580–655.</mixed-citation></ref><ref id="B11"><mixed-citation xmlns:xlink="http://www.w3.org/1999/xlink" xlink:type="simple">Efetov KA (2005) The <tp:taxon-name><tp:taxon-name-part taxon-name-part-type="family">Zygaenidae</tp:taxon-name-part></tp:taxon-name> (<tp:taxon-name><tp:taxon-name-part taxon-name-part-type="order">Lepidoptera</tp:taxon-name-part></tp:taxon-name>) of the Crimea and other regions of Eurasia. CSMU Press, Simferopol, 420 pp.</mixed-citation></ref><ref id="B43"><mixed-citation xmlns:xlink="http://www.w3.org/1999/xlink" xlink:type="simple">Owada M, Inada S (2005) A new species of the genus <italic><tp:taxon-name><tp:taxon-name-part taxon-name-part-type="genus">Balataea</tp:taxon-name-part></tp:taxon-name></italic> (<tp:taxon-name><tp:taxon-name-part taxon-name-part-type="order">Lepidoptera</tp:taxon-name-part></tp:taxon-name>, <tp:taxon-name><tp:taxon-name-part taxon-name-part-type="family">Zygaenidae</tp:taxon-name-part></tp:taxon-name>, <tp:taxon-name><tp:taxon-name-part taxon-name-part-type="subfamily">Procridinae</tp:taxon-name-part></tp:taxon-name>) from Okinawa Island, the Ryukyus, with notes on related species and genera. Tinea 19(1): 1–16.</mixed-citation></ref><ref id="B28"><mixed-citation xmlns:xlink="http://www.w3.org/1999/xlink" xlink:type="simple">Hirowatari T, Nasu Y, Sakamaki Y, Kishida Y (2013) The Standard of Moths in Japan III. Gakken Education, Tokyo, 359 pp.</mixed-citation></ref><ref id="B34"><mixed-citation xmlns:xlink="http://www.w3.org/1999/xlink" xlink:type="simple">KSAE, ESK [The Korean Society of Applied Entomology and The Entomology Society of Korea] (2021) Check list of Insects from Korea. Paper and pencil, Daegu, 623–626.</mixed-citation></ref><ref id="B18"><mixed-citation xmlns:xlink="http://www.w3.org/1999/xlink" xlink:type="simple">Efetov KA, Tarmann GM (2024) An annotated catalogue of the <tp:taxon-name><tp:taxon-name-part taxon-name-part-type="subfamily">Procridinae</tp:taxon-name-part></tp:taxon-name> of the World (<tp:taxon-name><tp:taxon-name-part taxon-name-part-type="order">Lepidoptera</tp:taxon-name-part></tp:taxon-name>: <tp:taxon-name><tp:taxon-name-part taxon-name-part-type="family">Zygaenidae</tp:taxon-name-part></tp:taxon-name>). SHILAP Revista de lepidopterología 52(207): 409–547. <ext-link xlink:href="10.57065/shilap.956" ext-link-type="doi" xlink:type="simple">https://doi.org/10.57065/shilap.956</ext-link></mixed-citation></ref><ref id="B12"><mixed-citation xmlns:xlink="http://www.w3.org/1999/xlink" xlink:type="simple">Efetov KA (2016) Fam. <tp:taxon-name><tp:taxon-name-part taxon-name-part-type="family">Zygaenidae</tp:taxon-name-part></tp:taxon-name>, In: Leley AS (Ed.) Annotated catalogue of the insects of Russian Far East. Volume II. <tp:taxon-name><tp:taxon-name-part taxon-name-part-type="order">Lepidoptera</tp:taxon-name-part></tp:taxon-name>. Dal’nauka, Vladivostok, 218–222.</mixed-citation></ref><ref id="B27"><mixed-citation xmlns:xlink="http://www.w3.org/1999/xlink" xlink:type="simple">Heo UH (2012) Guidebook of Moth Larvae. Natura &amp; Ecology Pub, Seoul, 520 pp.</mixed-citation></ref><ref id="B32"><mixed-citation xmlns:xlink="http://www.w3.org/1999/xlink" xlink:type="simple">Kim SS, Kim NH (2022) A guide to the Larvae of Korean Moths and Butterflies. Pureunhaengbok Pub. Co., Seoul, 688 pp.</mixed-citation></ref><ref id="B42"><mixed-citation xmlns:xlink="http://www.w3.org/1999/xlink" xlink:type="simple">Okamoto H (1924) The Insect fauna of Quelpart Island (Saishiu-to). Bulletin of the Agricultural Experiment Station, Government-General of Chosen 1(2). Suigen, Corea, Japan, 47–232.</mixed-citation></ref></ref-list></tp:taxon-treatment>
