# Supplementary material for: Tribe Artonini Tarmann, 1994 in Korea (Lepidoptera, Zygaenidae)
Source: Zookeys. 2026 Jul 22;1285:239–60. doi: 10.3897/zookeys.1285.189091 (PMC13421428; doi:10.3897/zookeys.1285.189091)
Supplement: XML Treatment for Artona (Balataea) gracilis [file zookeys.1285.189091-treatment6.xml]

<!DOCTYPE tp:taxon-treatment
  PUBLIC "-//TaxonX//DTD Taxonomic Treatment Publishing DTD v0 20100105//EN" "tax-treatment-NSO.dtd">
<tp:taxon-treatment xmlns:tp="http://www.plazi.org/taxpub"><tp:treatment-meta><kwd-group><label>Taxon classification</label><kwd>
              <named-content content-type="kingdom">Animalia</named-content>
            </kwd><kwd>
              <named-content content-type="order">Lepidoptera</named-content>
            </kwd><kwd>
              <named-content content-type="family">Zygaenidae</named-content>
            </kwd></kwd-group><mixed-citation publication-type="journal"><person-group><name><surname>Bayarsaikhan</surname><given-names>Ulziijargal</given-names></name><name><surname>Efetov</surname><given-names>Konstantin A.</given-names></name><name><surname>Tarmann</surname><given-names>Gerhard M.</given-names></name><name><surname>Lee</surname><given-names>Tak-Gi</given-names></name><name><surname>Ko</surname><given-names>Jae-Ho</given-names></name><name><surname>Kwon</surname><given-names>Hyung Wook</given-names></name></person-group><article-title>Tribe <tp:taxon-name><tp:taxon-name-part taxon-name-part-type="tribe" reg="Artonini">Artonini</tp:taxon-name-part></tp:taxon-name> Tarmann, 1994 in Korea (<tp:taxon-name><tp:taxon-name-part taxon-name-part-type="order" reg="Lepidoptera">Lepidoptera</tp:taxon-name-part></tp:taxon-name>, <tp:taxon-name><tp:taxon-name-part taxon-name-part-type="family" reg="Zygaenidae">Zygaenidae</tp:taxon-name-part></tp:taxon-name>)</article-title><source>Zookeys</source><day>22</day><month>07</month><year>2026</year><volume>1285</volume><fpage>239</fpage><lpage>260</lpage><pub-id pub-id-type="doi">10.3897/zookeys.1285.189091</pub-id></mixed-citation></tp:treatment-meta><tp:nomenclature><tp:taxon-name><object-id xmlns:xlink="http://www.w3.org/1999/xlink" content-type="arpha" xlink:type="simple">F5E8E13B-1B5F-56B4-8360-CBF173821BDD</object-id>
                		<tp:taxon-name-part taxon-name-part-type="genus" reg="Artona">Artona</tp:taxon-name-part> (<tp:taxon-name-part taxon-name-part-type="subgenus" reg="Balataea">Balataea</tp:taxon-name-part>) <tp:taxon-name-part taxon-name-part-type="species" reg="gracilis">gracilis</tp:taxon-name-part>
                	</tp:taxon-name><tp:taxon-authority>(Walker, 1865)</tp:taxon-authority><xref ref-type="fig" rid="F1">Figs 3A</xref><xref ref-type="fig" rid="F1">, 3B</xref><xref ref-type="fig" rid="F1">, 4A</xref><xref ref-type="fig" rid="F1">, 4B</xref><xref ref-type="fig" rid="F6">, 12A–D, 16A</xref><xref ref-type="fig" rid="F6">, 16B</xref><tp:nomenclature-citation-list><tp:nomenclature-citation><tp:taxon-name><tp:taxon-name-part taxon-name-part-type="genus" reg="Bintha">Bintha</tp:taxon-name-part> <tp:taxon-name-part taxon-name-part-type="species" reg="gracilis">gracilis</tp:taxon-name-part></tp:taxon-name><comment> Walker, 1865: 127. <abbrev xmlns:xlink="http://www.w3.org/1999/xlink" xlink:title="type locality" xlink:type="simple">TL</abbrev>: Japan.</comment></tp:nomenclature-citation></tp:nomenclature-citation-list></tp:nomenclature><tp:treatment-sec sec-type="Material examined"><title>Material examined.</title><p>1 male, 2 females, Korea, Gangwon-do, Pyengchang-gun, Mt. Odae, 8 Jul. 1998, Bae, Ahn, and Kim leg., adult and genitalia slide no. <abbrev xmlns:xlink="http://www.w3.org/1999/xlink" content-type="institution" xlink:title="National University, Incheon, Republic of Korea" xlink:type="simple">INU</abbrev>-12992 (female), 12993 (male), 12994 (female) • 2 males; Gangwon-do, Inje-gun, Girin-myeon, Gombaeryeong-gil 20; <named-content xmlns:xlink="http://www.w3.org/1999/xlink" content-type="dwc:verbatimCoordinates" xlink:type="simple">38°02'16.9"N, 128°28'04.9"E</named-content>; 2 Jul. 2024; Ko J.-H. and Lee T.-G. leg.; adults and genitalia slides no. <abbrev xmlns:xlink="http://www.w3.org/1999/xlink" content-type="institution" xlink:title="National University, Incheon, Republic of Korea" xlink:type="simple">INU</abbrev>-12996, 12997.</p></tp:treatment-sec><tp:treatment-sec sec-type="Diagnosis"><title>Diagnosis.</title><p>Wingspan 11–12 mm in males, 10–13 mm in females. This species differs from its congeners by the antennae being uniformly brown, lacking a pale band; the head, thorax, and abdomen brownish, slightly covered with bluish scales, and each abdominal segment bearing a thin pale band; the forewing with a brownish ground color bearing slender pale yellow patches, and the cilia pale brownish yellow, whereas the hindwing is brownish with the central area semitransparent, and cilia brownish; legs pale brownish yellow. Male genitalia with valva narrowly triangular, with a broadly rounded apex, costal margin broadly sclerotized and sparsely setose; juxta weakly sclerotized and rounded. Female genitalia with proximal part of ductus bursae narrow, short, weakly sclerotized; remainder of ductus bursae strongly dilated, forming strongly sclerotized, ovoid praebursa, bearing a long longitudinal double row of long tooth-like sclerotizations; ductus intrabursalis short, narrow, translucent; corpus bursae membranous, ovoid with folded walls.</p></tp:treatment-sec><tp:treatment-sec sec-type="Distribution"><title>Distribution.</title><p>Korea, Far East of Russia, eastern China, Japan (<xref ref-type="bibr" rid="B37">Leech 1888</xref>; <xref ref-type="bibr" rid="B11">Efetov 2005</xref>; <xref ref-type="bibr" rid="B43">Owada and Inada 2005</xref>; <xref ref-type="bibr" rid="B28">Hirowatari et al. 2013</xref>; <xref ref-type="bibr" rid="B34">KSAE and ESK 2021</xref>; <xref ref-type="bibr" rid="B18">Efetov and Tarmann 2024</xref>).</p></tp:treatment-sec><tp:treatment-sec sec-type="Host plants"><title>Host plants.</title><p><xref ref-type="bibr" rid="B12">Efetov (2016)</xref> noted <tp:taxon-name><tp:taxon-name-part taxon-name-part-type="family" reg="Poaceae">Poaceae</tp:taxon-name-part></tp:taxon-name> as the host plant of this species. In Korea, no data are available on the host plants of this species.</p></tp:treatment-sec><tp:treatment-sec sec-type="Remarks"><title>Remarks.</title><p>This species was first recorded from Gensan [Wonsan], North Korea by <xref ref-type="bibr" rid="B37">Leech (1888</xref>: 594) as <italic><tp:taxon-name><tp:taxon-name-part taxon-name-part-type="genus" reg="Bintha">Bintha</tp:taxon-name-part> <tp:taxon-name-part taxon-name-part-type="species" reg="gracilis">gracilis</tp:taxon-name-part></tp:taxon-name></italic> Walker, 1865. <xref ref-type="bibr" rid="B46">Shin et al. (1983)</xref> recorded this species based on a specimen collected by Kim in 1961 from Mt. Jiri (Nogodan), South Korea, which is confirmed to be the first documented locality for this species in South Korea. Recently, the species was placed into the subgenus <italic><tp:taxon-name><tp:taxon-name-part taxon-name-part-type="genus" reg="Balataea">Balataea</tp:taxon-name-part></tp:taxon-name></italic> Walker, 1865, within the genus <italic><tp:taxon-name><tp:taxon-name-part taxon-name-part-type="genus" reg="Artona">Artona</tp:taxon-name-part></tp:taxon-name></italic> Walker, 1854, by <xref ref-type="bibr" rid="B18">Efetov and Tarmann (2024</xref>: 423).</p></tp:treatment-sec><tp:treatment-sec><!--Section generated to contain objects referenced in tp:taxon-treatment.--><fig id="F1" position="float" orientation="portrait"><object-id xmlns:xlink="http://www.w3.org/1999/xlink" content-type="doi" xlink:type="simple">10.3897/zookeys.1285.189091.figures1-4</object-id><object-id xmlns:xlink="http://www.w3.org/1999/xlink" content-type="arpha" xlink:type="simple">9C4D9AC9-D309-5F27-8CD8-512CCECE9156</object-id><label>Figures 1–4.</label><caption><p>Adults of Korean zygeanid moths. <bold>1A</bold>. <tp:taxon-name><tp:taxon-name-part taxon-name-part-type="genus" reg="Artona">Artona</tp:taxon-name-part> (<tp:taxon-name-part taxon-name-part-type="subgenus" reg="Balataea">Balataea</tp:taxon-name-part>) <tp:taxon-name-part taxon-name-part-type="species" reg="octomaculata">octomaculata</tp:taxon-name-part></tp:taxon-name> (Bremer), male, dorsal view (<abbrev xmlns:xlink="http://www.w3.org/1999/xlink" content-type="institution" xlink:title="National University, Incheon, Republic of Korea" xlink:type="simple">INU</abbrev>-13040K); <bold>1B</bold>. Ditto, male, ventral view (<abbrev xmlns:xlink="http://www.w3.org/1999/xlink" content-type="institution" xlink:title="National University, Incheon, Republic of Korea" xlink:type="simple">INU</abbrev>-13040K); <bold>2A</bold>. Ditto, female, dorsal view (<abbrev xmlns:xlink="http://www.w3.org/1999/xlink" content-type="institution" xlink:title="National University, Incheon, Republic of Korea" xlink:type="simple">INU</abbrev>-12995K); <bold>2B</bold>. Ditto, female, ventral view (<abbrev xmlns:xlink="http://www.w3.org/1999/xlink" content-type="institution" xlink:title="National University, Incheon, Republic of Korea" xlink:type="simple">INU</abbrev>-12995K); <bold>3A</bold>. <tp:taxon-name><tp:taxon-name-part taxon-name-part-type="genus" reg="Artona">A.</tp:taxon-name-part> (<tp:taxon-name-part taxon-name-part-type="subgenus" reg="Balataea">B.</tp:taxon-name-part>) <tp:taxon-name-part taxon-name-part-type="species" reg="gracilis">gracilis</tp:taxon-name-part></tp:taxon-name> (Walker), male, dorsal view (<abbrev xmlns:xlink="http://www.w3.org/1999/xlink" content-type="institution" xlink:title="National University, Incheon, Republic of Korea" xlink:type="simple">INU</abbrev>-12993K); <bold>3B</bold>. Ditto, male, ventral view (<abbrev xmlns:xlink="http://www.w3.org/1999/xlink" content-type="institution" xlink:title="National University, Incheon, Republic of Korea" xlink:type="simple">INU</abbrev>-12993K); <bold>4A</bold>. Ditto, female, dorsal view (<abbrev xmlns:xlink="http://www.w3.org/1999/xlink" content-type="institution" xlink:title="National University, Incheon, Republic of Korea" xlink:type="simple">INU</abbrev>-12992K); <bold>4B</bold>. Ditto, female, ventral view (<abbrev xmlns:xlink="http://www.w3.org/1999/xlink" content-type="institution" xlink:title="National University, Incheon, Republic of Korea" xlink:type="simple">INU</abbrev>-12992K).</p></caption><graphic xmlns:xlink="http://www.w3.org/1999/xlink" xlink:href="zookeys-1285-239_article-189091__-g001.jpg" id="oo_1722544.jpg" position="float" orientation="portrait" xlink:type="simple"><uri content-type="original_file" xlink:type="simple">https://binary.pensoft.net/fig/1722544</uri></graphic></fig><fig id="F6" position="float" orientation="portrait"><object-id xmlns:xlink="http://www.w3.org/1999/xlink" content-type="doi" xlink:type="simple">10.3897/zookeys.1285.189091.figures15-18</object-id><object-id xmlns:xlink="http://www.w3.org/1999/xlink" content-type="arpha" xlink:type="simple">50D5FC0A-4266-5CB0-AC1D-207DB356CC78</object-id><label>Figures 15–18.</label><caption><p>Female genitalia of Korean zygeanid moths. <bold>15A–C</bold>. <tp:taxon-name><tp:taxon-name-part taxon-name-part-type="genus" reg="Artona">Artona</tp:taxon-name-part> (<tp:taxon-name-part taxon-name-part-type="subgenus" reg="Balataea">Balataea</tp:taxon-name-part>) <tp:taxon-name-part taxon-name-part-type="species" reg="octomaculata">octomaculata</tp:taxon-name-part></tp:taxon-name>, <abbrev xmlns:xlink="http://www.w3.org/1999/xlink" content-type="institution" xlink:title="National University, Incheon, Republic of Korea" xlink:type="simple">INU</abbrev>-12995K; <bold>16A–C</bold>. <tp:taxon-name><tp:taxon-name-part taxon-name-part-type="genus" reg="Artona">A.</tp:taxon-name-part> (<tp:taxon-name-part taxon-name-part-type="subgenus" reg="Balataea">B.</tp:taxon-name-part>) <tp:taxon-name-part taxon-name-part-type="species" reg="gracilis">gracilis</tp:taxon-name-part></tp:taxon-name>, <abbrev xmlns:xlink="http://www.w3.org/1999/xlink" content-type="institution" xlink:title="National University, Incheon, Republic of Korea" xlink:type="simple">INU</abbrev>-12994K; <bold>17A–C</bold>. (<tp:taxon-name><tp:taxon-name-part taxon-name-part-type="genus" reg="Fuscartona">Fuscartona</tp:taxon-name-part>) <tp:taxon-name-part taxon-name-part-type="species" reg="martini">martini</tp:taxon-name-part></tp:taxon-name>, <abbrev xmlns:xlink="http://www.w3.org/1999/xlink" content-type="institution" xlink:title="National University, Incheon, Republic of Korea" xlink:type="simple">INU</abbrev>-13042K; <bold>18A–C</bold>. <italic><tp:taxon-name><tp:taxon-name-part taxon-name-part-type="genus" reg="Amuria">Amuria</tp:taxon-name-part> <tp:taxon-name-part taxon-name-part-type="species" reg="baei">baei</tp:taxon-name-part></tp:taxon-name></italic> sp. nov., paratype, <abbrev xmlns:xlink="http://www.w3.org/1999/xlink" content-type="institution" xlink:title="National University, Incheon, Republic of Korea" xlink:type="simple">INU</abbrev>-13065K. Scale bar: 1 mm.</p></caption><graphic xmlns:xlink="http://www.w3.org/1999/xlink" xlink:href="zookeys-1285-239_article-189091__-g006.jpg" id="oo_1722549.jpg" position="float" orientation="portrait" xlink:type="simple"><uri content-type="original_file" xlink:type="simple">https://binary.pensoft.net/fig/1722549</uri></graphic></fig></tp:treatment-sec><ref-list><ref id="B37"><mixed-citation xmlns:xlink="http://www.w3.org/1999/xlink" xlink:type="simple">Leech JH (1888) On the <tp:taxon-name><tp:taxon-name-part taxon-name-part-type="order">Lepidoptera</tp:taxon-name-part></tp:taxon-name> of Japan and Corea, Part II. <tp:taxon-name><tp:taxon-name-part taxon-name-part-type="suborder">Heterocera</tp:taxon-name-part></tp:taxon-name>, Sect. I. Proceedings of the Scientific Meetings of the Zoological Society of London 1888: 580–655.</mixed-citation></ref><ref id="B11"><mixed-citation xmlns:xlink="http://www.w3.org/1999/xlink" xlink:type="simple">Efetov KA (2005) The <tp:taxon-name><tp:taxon-name-part taxon-name-part-type="family">Zygaenidae</tp:taxon-name-part></tp:taxon-name> (<tp:taxon-name><tp:taxon-name-part taxon-name-part-type="order">Lepidoptera</tp:taxon-name-part></tp:taxon-name>) of the Crimea and other regions of Eurasia. CSMU Press, Simferopol, 420 pp.</mixed-citation></ref><ref id="B43"><mixed-citation xmlns:xlink="http://www.w3.org/1999/xlink" xlink:type="simple">Owada M, Inada S (2005) A new species of the genus <italic><tp:taxon-name><tp:taxon-name-part taxon-name-part-type="genus">Balataea</tp:taxon-name-part></tp:taxon-name></italic> (<tp:taxon-name><tp:taxon-name-part taxon-name-part-type="order">Lepidoptera</tp:taxon-name-part></tp:taxon-name>, <tp:taxon-name><tp:taxon-name-part taxon-name-part-type="family">Zygaenidae</tp:taxon-name-part></tp:taxon-name>, <tp:taxon-name><tp:taxon-name-part taxon-name-part-type="subfamily">Procridinae</tp:taxon-name-part></tp:taxon-name>) from Okinawa Island, the Ryukyus, with notes on related species and genera. Tinea 19(1): 1–16.</mixed-citation></ref><ref id="B28"><mixed-citation xmlns:xlink="http://www.w3.org/1999/xlink" xlink:type="simple">Hirowatari T, Nasu Y, Sakamaki Y, Kishida Y (2013) The Standard of Moths in Japan III. Gakken Education, Tokyo, 359 pp.</mixed-citation></ref><ref id="B34"><mixed-citation xmlns:xlink="http://www.w3.org/1999/xlink" xlink:type="simple">KSAE, ESK [The Korean Society of Applied Entomology and The Entomology Society of Korea] (2021) Check list of Insects from Korea. Paper and pencil, Daegu, 623–626.</mixed-citation></ref><ref id="B18"><mixed-citation xmlns:xlink="http://www.w3.org/1999/xlink" xlink:type="simple">Efetov KA, Tarmann GM (2024) An annotated catalogue of the <tp:taxon-name><tp:taxon-name-part taxon-name-part-type="subfamily">Procridinae</tp:taxon-name-part></tp:taxon-name> of the World (<tp:taxon-name><tp:taxon-name-part taxon-name-part-type="order">Lepidoptera</tp:taxon-name-part></tp:taxon-name>: <tp:taxon-name><tp:taxon-name-part taxon-name-part-type="family">Zygaenidae</tp:taxon-name-part></tp:taxon-name>). SHILAP Revista de lepidopterología 52(207): 409–547. <ext-link xlink:href="10.57065/shilap.956" ext-link-type="doi" xlink:type="simple">https://doi.org/10.57065/shilap.956</ext-link></mixed-citation></ref><ref id="B12"><mixed-citation xmlns:xlink="http://www.w3.org/1999/xlink" xlink:type="simple">Efetov KA (2016) Fam. <tp:taxon-name><tp:taxon-name-part taxon-name-part-type="family">Zygaenidae</tp:taxon-name-part></tp:taxon-name>, In: Leley AS (Ed.) Annotated catalogue of the insects of Russian Far East. Volume II. <tp:taxon-name><tp:taxon-name-part taxon-name-part-type="order">Lepidoptera</tp:taxon-name-part></tp:taxon-name>. Dal’nauka, Vladivostok, 218–222.</mixed-citation></ref><ref id="B46"><mixed-citation xmlns:xlink="http://www.w3.org/1999/xlink" xlink:type="simple">Shin YH, Park KT, Nam SH (1983) llustrated Flora and Fauna of Korea vol. 27. <tp:taxon-name><tp:taxon-name-part taxon-name-part-type="class">Insecta</tp:taxon-name-part></tp:taxon-name> (IX). Ministry of Education, Seoul, 1053 pp. [in Korean]</mixed-citation></ref></ref-list></tp:taxon-treatment>
