# Supplementary material for: Tribe Artonini Tarmann, 1994 in Korea (Lepidoptera, Zygaenidae)
Source: Zookeys. 2026 Jul 22;1285:239–60. doi: 10.3897/zookeys.1285.189091 (PMC13421428; doi:10.3897/zookeys.1285.189091)
Supplement: XML Treatment for Artona (Fuscartona) martini [file zookeys.1285.189091-treatment7.xml]

<!DOCTYPE tp:taxon-treatment
  PUBLIC "-//TaxonX//DTD Taxonomic Treatment Publishing DTD v0 20100105//EN" "tax-treatment-NSO.dtd">
<tp:taxon-treatment xmlns:tp="http://www.plazi.org/taxpub"><tp:treatment-meta><kwd-group><label>Taxon classification</label><kwd>
              <named-content content-type="kingdom">Animalia</named-content>
            </kwd><kwd>
              <named-content content-type="order">Lepidoptera</named-content>
            </kwd><kwd>
              <named-content content-type="family">Zygaenidae</named-content>
            </kwd></kwd-group><mixed-citation publication-type="journal"><person-group><name><surname>Bayarsaikhan</surname><given-names>Ulziijargal</given-names></name><name><surname>Efetov</surname><given-names>Konstantin A.</given-names></name><name><surname>Tarmann</surname><given-names>Gerhard M.</given-names></name><name><surname>Lee</surname><given-names>Tak-Gi</given-names></name><name><surname>Ko</surname><given-names>Jae-Ho</given-names></name><name><surname>Kwon</surname><given-names>Hyung Wook</given-names></name></person-group><article-title>Tribe <tp:taxon-name><tp:taxon-name-part taxon-name-part-type="tribe" reg="Artonini">Artonini</tp:taxon-name-part></tp:taxon-name> Tarmann, 1994 in Korea (<tp:taxon-name><tp:taxon-name-part taxon-name-part-type="order" reg="Lepidoptera">Lepidoptera</tp:taxon-name-part></tp:taxon-name>, <tp:taxon-name><tp:taxon-name-part taxon-name-part-type="family" reg="Zygaenidae">Zygaenidae</tp:taxon-name-part></tp:taxon-name>)</article-title><source>Zookeys</source><day>22</day><month>07</month><year>2026</year><volume>1285</volume><fpage>239</fpage><lpage>260</lpage><pub-id pub-id-type="doi">10.3897/zookeys.1285.189091</pub-id></mixed-citation></tp:treatment-meta><tp:nomenclature><tp:taxon-name><object-id xmlns:xlink="http://www.w3.org/1999/xlink" content-type="arpha" xlink:type="simple">5AC840FE-2ECA-5DAF-8D01-EBA483D92BA8</object-id>
                		<tp:taxon-name-part taxon-name-part-type="genus" reg="Artona">Artona</tp:taxon-name-part> (<tp:taxon-name-part taxon-name-part-type="subgenus" reg="Fuscartona">Fuscartona</tp:taxon-name-part>) <tp:taxon-name-part taxon-name-part-type="species" reg="martini">martini</tp:taxon-name-part>
                	</tp:taxon-name><tp:taxon-authority>Efetov, 1997</tp:taxon-authority><xref ref-type="fig" rid="F2">Figs 5A</xref><xref ref-type="fig" rid="F2">, 5B</xref><xref ref-type="fig" rid="F2">, 6A</xref><xref ref-type="fig" rid="F2">, 6B</xref><xref ref-type="fig" rid="F5">, 13A–C</xref><xref ref-type="fig" rid="F6">, 17A</xref><xref ref-type="fig" rid="F6">, 17B</xref><tp:nomenclature-citation-list><tp:nomenclature-citation><tp:taxon-name><tp:taxon-name-part taxon-name-part-type="genus" reg="Artona">Artona</tp:taxon-name-part> (<tp:taxon-name-part taxon-name-part-type="subgenus" reg="Fuscartona">Fuscartona</tp:taxon-name-part>) <tp:taxon-name-part taxon-name-part-type="species" reg="martini">martini</tp:taxon-name-part></tp:taxon-name><comment> Efetov, 1997: 170. <abbrev xmlns:xlink="http://www.w3.org/1999/xlink" xlink:title="type locality" xlink:type="simple">TL</abbrev>: Japan.</comment></tp:nomenclature-citation></tp:nomenclature-citation-list></tp:nomenclature><tp:treatment-sec sec-type="Material examined"><title>Material examined.</title><p>3 females, Korea, Jeollanam-do, Sinan-gun, Anjwa-myeon, Anjwado Island, 6 Jun. 2025, Bayarsaikhan U. &amp; Ko J.-H. leg., adults and genitalia slides no. <abbrev xmlns:xlink="http://www.w3.org/1999/xlink" content-type="institution" xlink:title="National University, Incheon, Republic of Korea" xlink:type="simple">INU</abbrev>-13041, 13042, 13043. 1 male, Korea, Chungcheongnam-do, Dangjin-si, Dangjin 1(il)-dong, San 47, 6 Jul. 2019, Paek Munki leg./Det., adult no. <abbrev xmlns:xlink="http://www.w3.org/1999/xlink" content-type="institution" xlink:title="National University, Incheon, Republic of Korea" xlink:type="simple">INU</abbrev>-13051 • 1 female, Korea, Incheon, Yeonsu-gu, Neungheo-daero 437, 23 Jul. 2025, Bayarsaikhan U. and Lee T.-G. leg., adult and genitalia slide no. 13043 • 2 males, 5 females, Korea, Incheon, Jung-gu, Wolmi-ro 131-22, 23 Jul. 2025, Ko J.-H leg • 2 males, 2 females, Incheon, Namdong-gu, Jeonggak-ro 9, 8 Sep. 2025, Lee T.-G. leg., adults and genitalia slides no. <abbrev xmlns:xlink="http://www.w3.org/1999/xlink" content-type="institution" xlink:title="National University, Incheon, Republic of Korea" xlink:type="simple">INU</abbrev>-13049, 13050, 13062, 13063.</p></tp:treatment-sec><tp:treatment-sec sec-type="Diagnosis"><title>Diagnosis.</title><p>Wingspan 16–18 mm in males, 21–23 mm in females. This species differs from its congeners by the antennae, head, thorax, and abdomen being dark brown to blackish and distinctly covered with bluish metallic scales; the forewing deep black, tinged with dark grey, and the hindwing rather paler, with the central area semitransparent; cilia dark brown on both wings; legs dark brown to blackish. Male genitalia with valva narrowly reniform without pointed process at apex, costal margin broadly sclerotized and sparsely setose; <italic><tp:taxon-name><tp:taxon-name-part taxon-name-part-type="genus" reg="Artona">Artona</tp:taxon-name-part></tp:taxon-name></italic>-finger (movable process near the apex of sacculus, see <xref ref-type="bibr" rid="B18">Efetov and Tarmann 2024</xref>) pointed at apex, without apical brush of setae at the apex; phallus stout, with the vesica bearing a large spine-like cornutus, nearly equal in length to the phallus. Female genitalia with proximal part of ductus bursae narrow, laterally strongly sclerotized; remainder of ductus bursae strongly dilated, forming strongly sclerotized ovoid praebursa, bearing a long longitudinal double row of short tooth-like sclerotizations; ductus intrabursalis short, narrow, translucent; corpus bursae small, membranous, ovoid with folded walls.</p></tp:treatment-sec><tp:treatment-sec sec-type="Distribution"><title>Distribution.</title><p>Korea, China, Taiwan, Vietnam, Japan, New Zealand, Italy (<xref ref-type="bibr" rid="B9">Efetov 1997</xref>; <xref ref-type="bibr" rid="B43">Owada and Inada 2005</xref>; <xref ref-type="bibr" rid="B8">Byun et al. 2010</xref>; <xref ref-type="bibr" rid="B28">Hirowatari et al. 2013</xref>; <xref ref-type="bibr" rid="B39">Marianelli et al. 2020</xref>; <xref ref-type="bibr" rid="B34">KSAE and ESK 2021</xref>; <xref ref-type="bibr" rid="B18">Efetov and Tarmann 2024</xref>).</p></tp:treatment-sec><tp:treatment-sec sec-type="Host plants"><title>Host plants.</title><p>According to <xref ref-type="bibr" rid="B9">Efetov (1997)</xref> and <xref ref-type="bibr" rid="B24">Gill (2000)</xref>, several bamboo species, <italic><tp:taxon-name><tp:taxon-name-part taxon-name-part-type="genus" reg="Bambusa">Bambusa</tp:taxon-name-part> <tp:taxon-name-part taxon-name-part-type="species" reg="multiplex">multiplex</tp:taxon-name-part></tp:taxon-name></italic>, <italic><tp:taxon-name><tp:taxon-name-part taxon-name-part-type="genus" reg="Shibataea">Shibataea</tp:taxon-name-part> <tp:taxon-name-part taxon-name-part-type="species" reg="kumasasa">kumasasa</tp:taxon-name-part></tp:taxon-name></italic>, <italic><tp:taxon-name><tp:taxon-name-part taxon-name-part-type="genus" reg="Pleioblastus">Pleioblastus</tp:taxon-name-part> <tp:taxon-name-part taxon-name-part-type="species" reg="viridistriatus">viridistriatus</tp:taxon-name-part></tp:taxon-name></italic>, <italic><tp:taxon-name><tp:taxon-name-part taxon-name-part-type="genus" reg="Phyllostachys">Phyllostachys</tp:taxon-name-part> <tp:taxon-name-part taxon-name-part-type="species" reg="nigra">nigra</tp:taxon-name-part></tp:taxon-name></italic>, and <italic><tp:taxon-name><tp:taxon-name-part taxon-name-part-type="genus" reg="Miscanthus">Miscanthus</tp:taxon-name-part> <tp:taxon-name-part taxon-name-part-type="species" reg="sinensis">sinensis</tp:taxon-name-part></tp:taxon-name></italic>, were noted as host plants of this species in China and New Zealand. In Korea, <xref ref-type="bibr" rid="B8">Byun et al. (2010)</xref> reported <tp:taxon-name><tp:taxon-name-part taxon-name-part-type="family" reg="Poaceae">Poaceae</tp:taxon-name-part></tp:taxon-name> (bamboo) as the host plant.</p></tp:treatment-sec><tp:treatment-sec sec-type="Remarks"><title>Remarks.</title><p>This species was first recorded from Seoul, Korea by <xref ref-type="bibr" rid="B8">Byun et al. (2010)</xref> as <italic><tp:taxon-name><tp:taxon-name-part taxon-name-part-type="genus" reg="Artona">Artona</tp:taxon-name-part> <tp:taxon-name-part taxon-name-part-type="species" reg="martini">martini</tp:taxon-name-part></tp:taxon-name></italic> Efetov, based on a study of the immature stages and host plant. However, the Korean record was omitted from subsequent Korean insect checklists by <xref ref-type="bibr" rid="B45">Paek et al. (2010)</xref> and <xref ref-type="bibr" rid="B34">KSAE and ESK (2021)</xref>, as well as from the global checklist compiled by <xref ref-type="bibr" rid="B18">Efetov and Tarmann (2024)</xref>. The immature stages of this species were later restudied in Korea by <xref ref-type="bibr" rid="B27">Heo (2012</xref>: 164) as <italic><tp:taxon-name><tp:taxon-name-part taxon-name-part-type="genus" reg="Artona">Artona</tp:taxon-name-part> <tp:taxon-name-part taxon-name-part-type="species" reg="martini">martini</tp:taxon-name-part></tp:taxon-name></italic> Efetov, without assigning a Korean common name. Subsequently, <xref ref-type="bibr" rid="B32">Kim and Kim (2022</xref>: 168) also investigated the immature stages under the name <italic><tp:taxon-name><tp:taxon-name-part taxon-name-part-type="genus" reg="Fuscartona">Fuscartona</tp:taxon-name-part> <tp:taxon-name-part taxon-name-part-type="species" reg="martini">martini</tp:taxon-name-part></tp:taxon-name></italic> (Efetov) and proposed the Korean name “Dae-na-mu-sswaegi-allaknabang”. However, this Korean name has historically been applied to <italic><tp:taxon-name><tp:taxon-name-part taxon-name-part-type="genus" reg="Artona">Artona</tp:taxon-name-part> <tp:taxon-name-part taxon-name-part-type="species" reg="funeralis">funeralis</tp:taxon-name-part></tp:taxon-name></italic> (Butler) in all Korean insect checklists published between 1968 and 2024.</p></tp:treatment-sec><tp:treatment-sec><!--Section generated to contain objects referenced in tp:taxon-treatment.--><fig id="F2" position="float" orientation="portrait"><object-id xmlns:xlink="http://www.w3.org/1999/xlink" content-type="doi" xlink:type="simple">10.3897/zookeys.1285.189091.figures5-8</object-id><object-id xmlns:xlink="http://www.w3.org/1999/xlink" content-type="arpha" xlink:type="simple">878AD3EB-9915-5754-B94D-C749B52F4EA3</object-id><label>Figures 5–8.</label><caption><p>Adults of Korean zygeanid moths. <bold>5A</bold>. <tp:taxon-name><tp:taxon-name-part taxon-name-part-type="genus" reg="Artona">Artona</tp:taxon-name-part> (<tp:taxon-name-part taxon-name-part-type="subgenus" reg="Fuscartona">Fuscartona</tp:taxon-name-part>) <tp:taxon-name-part taxon-name-part-type="species" reg="martini">martini</tp:taxon-name-part></tp:taxon-name> Efetov, 1997, male, dorsal view (<abbrev xmlns:xlink="http://www.w3.org/1999/xlink" content-type="institution" xlink:title="National University, Incheon, Republic of Korea" xlink:type="simple">INU</abbrev>-13062K); <bold>5B</bold>. Ditto, male, ventral view (<abbrev xmlns:xlink="http://www.w3.org/1999/xlink" content-type="institution" xlink:title="National University, Incheon, Republic of Korea" xlink:type="simple">INU</abbrev>-13062K); <bold>6A</bold>. Ditto, female, dorsal view (<abbrev xmlns:xlink="http://www.w3.org/1999/xlink" content-type="institution" xlink:title="National University, Incheon, Republic of Korea" xlink:type="simple">INU</abbrev>-13041K); <bold>6B</bold>. Ditto, female, ventral view (<abbrev xmlns:xlink="http://www.w3.org/1999/xlink" content-type="institution" xlink:title="National University, Incheon, Republic of Korea" xlink:type="simple">INU</abbrev>-13041K); <bold>7A</bold>. <italic><tp:taxon-name><tp:taxon-name-part taxon-name-part-type="genus" reg="Amuria">Amuria</tp:taxon-name-part> <tp:taxon-name-part taxon-name-part-type="species" reg="baei">baei</tp:taxon-name-part></tp:taxon-name></italic> sp. nov., holotype, male, dorsal view (<abbrev xmlns:xlink="http://www.w3.org/1999/xlink" content-type="institution" xlink:title="National University, Incheon, Republic of Korea" xlink:type="simple">INU</abbrev>-12884K); <bold>7B</bold>. Ditto, holotype, male, ventral view (<abbrev xmlns:xlink="http://www.w3.org/1999/xlink" content-type="institution" xlink:title="National University, Incheon, Republic of Korea" xlink:type="simple">INU</abbrev>-12884K); <bold>8A</bold>. Ditto, paratype, female, dorsal view (<abbrev xmlns:xlink="http://www.w3.org/1999/xlink" content-type="institution" xlink:title="National University, Incheon, Republic of Korea" xlink:type="simple">INU</abbrev>-12885K); <bold>8B</bold>. Ditto, paratype, female, ventral view (<abbrev xmlns:xlink="http://www.w3.org/1999/xlink" content-type="institution" xlink:title="National University, Incheon, Republic of Korea" xlink:type="simple">INU</abbrev>-12885K).</p></caption><graphic xmlns:xlink="http://www.w3.org/1999/xlink" xlink:href="zookeys-1285-239_article-189091__-g002.jpg" id="oo_1722545.jpg" position="float" orientation="portrait" xlink:type="simple"><uri content-type="original_file" xlink:type="simple">https://binary.pensoft.net/fig/1722545</uri></graphic></fig><fig id="F5" position="float" orientation="portrait"><object-id xmlns:xlink="http://www.w3.org/1999/xlink" content-type="doi" xlink:type="simple">10.3897/zookeys.1285.189091.figures13-14</object-id><object-id xmlns:xlink="http://www.w3.org/1999/xlink" content-type="arpha" xlink:type="simple">C324B1E9-0EF1-5700-965C-43CAD34EC915</object-id><label>Figures 13, 14.</label><caption><p>Male genitalia of Korean zygeanid moths. <bold>13A–C</bold>. <tp:taxon-name><tp:taxon-name-part taxon-name-part-type="genus" reg="Artona">Artona</tp:taxon-name-part> (<tp:taxon-name-part taxon-name-part-type="subgenus" reg="Fuscartona">Fuscartona</tp:taxon-name-part>) <tp:taxon-name-part taxon-name-part-type="species" reg="martini">martini</tp:taxon-name-part></tp:taxon-name>, <abbrev xmlns:xlink="http://www.w3.org/1999/xlink" content-type="institution" xlink:title="National University, Incheon, Republic of Korea" xlink:type="simple">INU</abbrev>-13050K; <bold>14A–C</bold>. <italic><tp:taxon-name><tp:taxon-name-part taxon-name-part-type="genus" reg="Amuria">Amuria</tp:taxon-name-part> <tp:taxon-name-part taxon-name-part-type="species" reg="baei">baei</tp:taxon-name-part></tp:taxon-name></italic> sp. nov., holotype, <abbrev xmlns:xlink="http://www.w3.org/1999/xlink" content-type="institution" xlink:title="National University, Incheon, Republic of Korea" xlink:type="simple">INU</abbrev>-12884K. <bold>A</bold>. Genitalia capsule; <bold>B</bold>. Phallus; <bold>C</bold>. Abdomen. Scale bars: 1 mm (<bold>A, B</bold>); 5 mm (<bold>C</bold>).</p></caption><graphic xmlns:xlink="http://www.w3.org/1999/xlink" xlink:href="zookeys-1285-239_article-189091__-g005.jpg" id="oo_1722548.jpg" position="float" orientation="portrait" xlink:type="simple"><uri content-type="original_file" xlink:type="simple">https://binary.pensoft.net/fig/1722548</uri></graphic></fig><fig id="F6" position="float" orientation="portrait"><object-id xmlns:xlink="http://www.w3.org/1999/xlink" content-type="doi" xlink:type="simple">10.3897/zookeys.1285.189091.figures15-18</object-id><object-id xmlns:xlink="http://www.w3.org/1999/xlink" content-type="arpha" xlink:type="simple">50D5FC0A-4266-5CB0-AC1D-207DB356CC78</object-id><label>Figures 15–18.</label><caption><p>Female genitalia of Korean zygeanid moths. <bold>15A–C</bold>. <tp:taxon-name><tp:taxon-name-part taxon-name-part-type="genus" reg="Artona">Artona</tp:taxon-name-part> (<tp:taxon-name-part taxon-name-part-type="subgenus" reg="Balataea">Balataea</tp:taxon-name-part>) <tp:taxon-name-part taxon-name-part-type="species" reg="octomaculata">octomaculata</tp:taxon-name-part></tp:taxon-name>, <abbrev xmlns:xlink="http://www.w3.org/1999/xlink" content-type="institution" xlink:title="National University, Incheon, Republic of Korea" xlink:type="simple">INU</abbrev>-12995K; <bold>16A–C</bold>. <tp:taxon-name><tp:taxon-name-part taxon-name-part-type="genus" reg="Artona">A.</tp:taxon-name-part> (<tp:taxon-name-part taxon-name-part-type="subgenus" reg="Balataea">B.</tp:taxon-name-part>) <tp:taxon-name-part taxon-name-part-type="species" reg="gracilis">gracilis</tp:taxon-name-part></tp:taxon-name>, <abbrev xmlns:xlink="http://www.w3.org/1999/xlink" content-type="institution" xlink:title="National University, Incheon, Republic of Korea" xlink:type="simple">INU</abbrev>-12994K; <bold>17A–C</bold>. (<tp:taxon-name><tp:taxon-name-part taxon-name-part-type="genus" reg="Fuscartona">Fuscartona</tp:taxon-name-part>) <tp:taxon-name-part taxon-name-part-type="species" reg="martini">martini</tp:taxon-name-part></tp:taxon-name>, <abbrev xmlns:xlink="http://www.w3.org/1999/xlink" content-type="institution" xlink:title="National University, Incheon, Republic of Korea" xlink:type="simple">INU</abbrev>-13042K; <bold>18A–C</bold>. <italic><tp:taxon-name><tp:taxon-name-part taxon-name-part-type="genus" reg="Amuria">Amuria</tp:taxon-name-part> <tp:taxon-name-part taxon-name-part-type="species" reg="baei">baei</tp:taxon-name-part></tp:taxon-name></italic> sp. nov., paratype, <abbrev xmlns:xlink="http://www.w3.org/1999/xlink" content-type="institution" xlink:title="National University, Incheon, Republic of Korea" xlink:type="simple">INU</abbrev>-13065K. Scale bar: 1 mm.</p></caption><graphic xmlns:xlink="http://www.w3.org/1999/xlink" xlink:href="zookeys-1285-239_article-189091__-g006.jpg" id="oo_1722549.jpg" position="float" orientation="portrait" xlink:type="simple"><uri content-type="original_file" xlink:type="simple">https://binary.pensoft.net/fig/1722549</uri></graphic></fig></tp:treatment-sec><ref-list><ref id="B18"><mixed-citation xmlns:xlink="http://www.w3.org/1999/xlink" xlink:type="simple">Efetov KA, Tarmann GM (2024) An annotated catalogue of the <tp:taxon-name><tp:taxon-name-part taxon-name-part-type="subfamily">Procridinae</tp:taxon-name-part></tp:taxon-name> of the World (<tp:taxon-name><tp:taxon-name-part taxon-name-part-type="order">Lepidoptera</tp:taxon-name-part></tp:taxon-name>: <tp:taxon-name><tp:taxon-name-part taxon-name-part-type="family">Zygaenidae</tp:taxon-name-part></tp:taxon-name>). SHILAP Revista de lepidopterología 52(207): 409–547. <ext-link xlink:href="10.57065/shilap.956" ext-link-type="doi" xlink:type="simple">https://doi.org/10.57065/shilap.956</ext-link></mixed-citation></ref><ref id="B9"><mixed-citation xmlns:xlink="http://www.w3.org/1999/xlink" xlink:type="simple">Efetov KA (1997) Two new species of the genus <italic><tp:taxon-name><tp:taxon-name-part taxon-name-part-type="genus">Artona</tp:taxon-name-part></tp:taxon-name></italic> Walker, 1854 (<tp:taxon-name><tp:taxon-name-part taxon-name-part-type="order">Lepidoptera</tp:taxon-name-part></tp:taxon-name>: <tp:taxon-name><tp:taxon-name-part taxon-name-part-type="family">Zygaenidae</tp:taxon-name-part></tp:taxon-name>, <tp:taxon-name><tp:taxon-name-part taxon-name-part-type="subfamily">Procridinae</tp:taxon-name-part></tp:taxon-name>). Entomologist’s Gazette 48(3): 165–177[figs 1–19].</mixed-citation></ref><ref id="B43"><mixed-citation xmlns:xlink="http://www.w3.org/1999/xlink" xlink:type="simple">Owada M, Inada S (2005) A new species of the genus <italic><tp:taxon-name><tp:taxon-name-part taxon-name-part-type="genus">Balataea</tp:taxon-name-part></tp:taxon-name></italic> (<tp:taxon-name><tp:taxon-name-part taxon-name-part-type="order">Lepidoptera</tp:taxon-name-part></tp:taxon-name>, <tp:taxon-name><tp:taxon-name-part taxon-name-part-type="family">Zygaenidae</tp:taxon-name-part></tp:taxon-name>, <tp:taxon-name><tp:taxon-name-part taxon-name-part-type="subfamily">Procridinae</tp:taxon-name-part></tp:taxon-name>) from Okinawa Island, the Ryukyus, with notes on related species and genera. Tinea 19(1): 1–16.</mixed-citation></ref><ref id="B8"><mixed-citation xmlns:xlink="http://www.w3.org/1999/xlink" xlink:type="simple">Byun BK, Lee BW, Kim IK, Kim J, Park IK, Shin SC (2010) A first discovery of <italic><tp:taxon-name><tp:taxon-name-part taxon-name-part-type="genus">Artona</tp:taxon-name-part> <tp:taxon-name-part taxon-name-part-type="species">martini</tp:taxon-name-part></tp:taxon-name></italic> Efetov (<tp:taxon-name><tp:taxon-name-part taxon-name-part-type="order">Lepidoptera</tp:taxon-name-part></tp:taxon-name>: <tp:taxon-name><tp:taxon-name-part taxon-name-part-type="family">Zygaenidae</tp:taxon-name-part></tp:taxon-name>) from Korea. Journal of Asia-Pacific Entomology 13: 391–393. <ext-link xlink:href="10.1016/j.aspen.2010.06.003" ext-link-type="doi" xlink:type="simple">https://doi.org/10.1016/j.aspen.2010.06.003</ext-link></mixed-citation></ref><ref id="B28"><mixed-citation xmlns:xlink="http://www.w3.org/1999/xlink" xlink:type="simple">Hirowatari T, Nasu Y, Sakamaki Y, Kishida Y (2013) The Standard of Moths in Japan III. Gakken Education, Tokyo, 359 pp.</mixed-citation></ref><ref id="B39"><mixed-citation xmlns:xlink="http://www.w3.org/1999/xlink" xlink:type="simple">Marianelli L, Iovinella I, Strangi A, Madonni L, Efetov KA, Tarmann GM, Raiola V, Baruzzo F, Sabbatini GP, Roversi PF (2020) First record of the pest <tp:taxon-name><tp:taxon-name-part taxon-name-part-type="genus">Artona</tp:taxon-name-part> (<tp:taxon-name-part taxon-name-part-type="subgenus">Fuscartona</tp:taxon-name-part>) <tp:taxon-name-part taxon-name-part-type="species">martini</tp:taxon-name-part></tp:taxon-name> Efetov, 1997 (<tp:taxon-name><tp:taxon-name-part taxon-name-part-type="order">Lepidoptera</tp:taxon-name-part></tp:taxon-name><tp:taxon-name><tp:taxon-name-part taxon-name-part-type="family">Zygaenidae</tp:taxon-name-part></tp:taxon-name><tp:taxon-name><tp:taxon-name-part taxon-name-part-type="subfamily">Procridinae</tp:taxon-name-part></tp:taxon-name><tp:taxon-name><tp:taxon-name-part taxon-name-part-type="tribe">Artonini</tp:taxon-name-part></tp:taxon-name>) in European territory. Redia 103: 3–7. <ext-link xlink:href="10.19263/REDIA-103.20.01" ext-link-type="doi" xlink:type="simple">https://doi.org/10.19263/REDIA-103.20.01</ext-link></mixed-citation></ref><ref id="B34"><mixed-citation xmlns:xlink="http://www.w3.org/1999/xlink" xlink:type="simple">KSAE, ESK [The Korean Society of Applied Entomology and The Entomology Society of Korea] (2021) Check list of Insects from Korea. Paper and pencil, Daegu, 623–626.</mixed-citation></ref><ref id="B24"><mixed-citation xmlns:xlink="http://www.w3.org/1999/xlink" xlink:type="simple">Gill GSC (2000) A first record of <tp:taxon-name><tp:taxon-name-part taxon-name-part-type="genus">Artona</tp:taxon-name-part> (<tp:taxon-name-part taxon-name-part-type="subgenus">Balataea</tp:taxon-name-part>) <tp:taxon-name-part taxon-name-part-type="species">martini</tp:taxon-name-part></tp:taxon-name> (<tp:taxon-name><tp:taxon-name-part taxon-name-part-type="order">Lepidoptera</tp:taxon-name-part></tp:taxon-name>: <tp:taxon-name><tp:taxon-name-part taxon-name-part-type="family">Zygaenidae</tp:taxon-name-part></tp:taxon-name>) for New Zealand. New Zealand Entomologist 23: 33–35. <ext-link xlink:href="10.1080/00779962.2000.9722063" ext-link-type="doi" xlink:type="simple">https://doi.org/10.1080/00779962.2000.9722063</ext-link></mixed-citation></ref><ref id="B45"><mixed-citation xmlns:xlink="http://www.w3.org/1999/xlink" xlink:type="simple">Paek MK, Hwang JM, Jung KS, Kim TW, Kim MC, Lee YJ, Cho YB, Park SW, Lee HS, Ku DS, Jeong JC, Kim KG, Choi DS, Shin EH, Hwang JH, Lee JS, Kim SS, Bae YS (2010) Checklist of Korean Insects. Nature &amp; Ecology, Seoul, 277 pp.</mixed-citation></ref><ref id="B27"><mixed-citation xmlns:xlink="http://www.w3.org/1999/xlink" xlink:type="simple">Heo UH (2012) Guidebook of Moth Larvae. Natura &amp; Ecology Pub, Seoul, 520 pp.</mixed-citation></ref><ref id="B32"><mixed-citation xmlns:xlink="http://www.w3.org/1999/xlink" xlink:type="simple">Kim SS, Kim NH (2022) A guide to the Larvae of Korean Moths and Butterflies. Pureunhaengbok Pub. Co., Seoul, 688 pp.</mixed-citation></ref></ref-list></tp:taxon-treatment>
