# Supplementary material for: Tribe Artonini Tarmann, 1994 in Korea (Lepidoptera, Zygaenidae)
Source: Zookeys. 2026 Jul 22;1285:239–60. doi: 10.3897/zookeys.1285.189091 (PMC13421428; doi:10.3897/zookeys.1285.189091)
Supplement: XML Treatment for Amuria [file zookeys.1285.189091-treatment8.xml]

<!DOCTYPE tp:taxon-treatment
  PUBLIC "-//TaxonX//DTD Taxonomic Treatment Publishing DTD v0 20100105//EN" "tax-treatment-NSO.dtd">
<tp:taxon-treatment xmlns:tp="http://www.plazi.org/taxpub"><tp:treatment-meta><kwd-group><label>Taxon classification</label><kwd>
              <named-content content-type="kingdom">Animalia</named-content>
            </kwd><kwd>
              <named-content content-type="order">Lepidoptera</named-content>
            </kwd><kwd>
              <named-content content-type="family">Zygaenidae</named-content>
            </kwd></kwd-group><mixed-citation publication-type="journal"><person-group><name><surname>Bayarsaikhan</surname><given-names>Ulziijargal</given-names></name><name><surname>Efetov</surname><given-names>Konstantin A.</given-names></name><name><surname>Tarmann</surname><given-names>Gerhard M.</given-names></name><name><surname>Lee</surname><given-names>Tak-Gi</given-names></name><name><surname>Ko</surname><given-names>Jae-Ho</given-names></name><name><surname>Kwon</surname><given-names>Hyung Wook</given-names></name></person-group><article-title>Tribe <tp:taxon-name><tp:taxon-name-part taxon-name-part-type="tribe" reg="Artonini">Artonini</tp:taxon-name-part></tp:taxon-name> Tarmann, 1994 in Korea (<tp:taxon-name><tp:taxon-name-part taxon-name-part-type="order" reg="Lepidoptera">Lepidoptera</tp:taxon-name-part></tp:taxon-name>, <tp:taxon-name><tp:taxon-name-part taxon-name-part-type="family" reg="Zygaenidae">Zygaenidae</tp:taxon-name-part></tp:taxon-name>)</article-title><source>Zookeys</source><day>22</day><month>07</month><year>2026</year><volume>1285</volume><fpage>239</fpage><lpage>260</lpage><pub-id pub-id-type="doi">10.3897/zookeys.1285.189091</pub-id></mixed-citation></tp:treatment-meta><tp:nomenclature><label>Genus</label><tp:taxon-name><object-id xmlns:xlink="http://www.w3.org/1999/xlink" content-type="arpha" xlink:type="simple">AF7B806E-DD29-538B-8C72-FB38DC2E42C9</object-id>
                		<tp:taxon-name-part taxon-name-part-type="genus" reg="Amuria">Amuria</tp:taxon-name-part>
                	</tp:taxon-name><tp:taxon-authority>Staudinger, 1887</tp:taxon-authority><tp:nomenclature-citation-list><tp:nomenclature-citation><tp:taxon-name><tp:taxon-name-part taxon-name-part-type="genus" reg="Amuria"/> <tp:taxon-name-part taxon-name-part-type="species" reg="cyclops"/></tp:taxon-name><comment><abbrev xmlns:xlink="http://www.w3.org/1999/xlink" xlink:title="type species" xlink:type="simple">TS</abbrev>: <tp:taxon-name><tp:taxon-name-part taxon-name-part-type="genus" reg="Amuria">Amuria</tp:taxon-name-part> <tp:taxon-name-part taxon-name-part-type="species" reg="cyclops">cyclops</tp:taxon-name-part></tp:taxon-name> Staudinger, 1887. <abbrev xmlns:xlink="http://www.w3.org/1999/xlink" xlink:title="type locality" xlink:type="simple">TL</abbrev>: Russia.</comment></tp:nomenclature-citation></tp:nomenclature-citation-list></tp:nomenclature><tp:treatment-sec sec-type="Note"><title>Note.</title><p>The genus <italic><tp:taxon-name><tp:taxon-name-part taxon-name-part-type="genus" reg="Amuria">Amuria</tp:taxon-name-part></tp:taxon-name></italic> Staudinger, 1887 belongs to the tribe <tp:taxon-name><tp:taxon-name-part taxon-name-part-type="tribe" reg="Artonini">Artonini</tp:taxon-name-part></tp:taxon-name> and currently comprises 21 species (<xref ref-type="bibr" rid="B18">Efetov and Tarmann 2024</xref>). The type species, <italic><tp:taxon-name><tp:taxon-name-part taxon-name-part-type="genus" reg="Amuria">Amuria</tp:taxon-name-part> <tp:taxon-name-part taxon-name-part-type="species" reg="cyclops">cyclops</tp:taxon-name-part></tp:taxon-name></italic> Staudinger, 1887, was originally described from the Amur region, with the type locality explicitly given as Vladivostok by <xref ref-type="bibr" rid="B47">Staudinger (1887</xref>: 172). <xref ref-type="bibr" rid="B37">Leech (1888</xref>: 597) subsequently mentioned this species in a brief note, stating that he had not examined any specimens himself and merely followed the original description; he listed the distribution as Vladivostok, Askold, Sidemi, and Corea [Korea]. <xref ref-type="bibr" rid="B33">Kirby (1892</xref>: 89) later restricted the distribution to Vladivostok only. In contrast, <xref ref-type="bibr" rid="B38">Leech (1898</xref>: 332) examined a single male specimen from Chang-yang, Central China, and accordingly gave the distribution as Amurland and Central China, omitting Korea (Corea). Nevertheless, several later authors, Staudinger and <xref ref-type="bibr" rid="B48">Rebel (1901</xref>: 391), <xref ref-type="bibr" rid="B29">Jordan (1907</xref>: 14), <xref ref-type="bibr" rid="B5">Bryk (1936</xref>: 248), and <xref ref-type="bibr" rid="B12">Efetov (2016</xref>: 219), continued to include Korea (Corea) in the distribution of <italic><tp:taxon-name><tp:taxon-name-part taxon-name-part-type="genus" reg="Amuria">A.</tp:taxon-name-part> <tp:taxon-name-part taxon-name-part-type="species" reg="cyclops">cyclops</tp:taxon-name-part></tp:taxon-name></italic>, apparently without examination of any Korean voucher specimens. Among these works, <xref ref-type="bibr" rid="B1">Alberti (1954</xref>: 273) stands out in that he examined Staudinger’s type material and provided illustrations of the adult and genitalia of <italic><tp:taxon-name><tp:taxon-name-part taxon-name-part-type="genus" reg="Amuria">A.</tp:taxon-name-part> <tp:taxon-name-part taxon-name-part-type="species" reg="cyclops">cyclops</tp:taxon-name-part></tp:taxon-name></italic>.</p><p>To date, however, no confirmed specimen of the genus <italic><tp:taxon-name><tp:taxon-name-part taxon-name-part-type="genus" reg="Amuria">Amuria</tp:taxon-name-part></tp:taxon-name></italic> has been verified from Korea. Therefore, based on the discovery and description of <italic><tp:taxon-name><tp:taxon-name-part taxon-name-part-type="genus" reg="Amuria">Amuria</tp:taxon-name-part> <tp:taxon-name-part taxon-name-part-type="species" reg="baei">baei</tp:taxon-name-part></tp:taxon-name></italic> sp. nov. in the present study, the genus <italic><tp:taxon-name><tp:taxon-name-part taxon-name-part-type="genus" reg="Amuria">Amuria</tp:taxon-name-part></tp:taxon-name></italic> is recorded from Korea for the first time.</p></tp:treatment-sec><tp:treatment-sec sec-type="Diagnosis"><title>Diagnosis.</title><p>The habitus is dominated by dark (mainly brown, purplish, or bluish) colors. Some species are almost uniformly dark and if there is a pattern the dark colors contrast with white or light yellow markings. The wings are broad (vs narrow in <italic><tp:taxon-name><tp:taxon-name-part taxon-name-part-type="genus" reg="Artona">Artona</tp:taxon-name-part></tp:taxon-name></italic>). The typical yellow and black wing pattern of the subgenera <italic><tp:taxon-name><tp:taxon-name-part taxon-name-part-type="genus" reg="Artona">Artona</tp:taxon-name-part></tp:taxon-name></italic> and <italic><tp:taxon-name><tp:taxon-name-part taxon-name-part-type="genus" reg="Zeuxippa">Zeuxippa</tp:taxon-name-part></tp:taxon-name></italic> of the genus <italic><tp:taxon-name><tp:taxon-name-part taxon-name-part-type="genus" reg="Artona">Artona</tp:taxon-name-part></tp:taxon-name></italic> is absent and the body is never ringed with yellow color like in most <tp:taxon-name><tp:taxon-name-part taxon-name-part-type="genus" reg="Artona">Artona</tp:taxon-name-part> (<tp:taxon-name-part taxon-name-part-type="subgenus" reg="Artona">Artona</tp:taxon-name-part>)</tp:taxon-name> and <tp:taxon-name><tp:taxon-name-part taxon-name-part-type="genus" reg="Artona">Artona</tp:taxon-name-part> (<tp:taxon-name-part taxon-name-part-type="subgenus" reg="Zeuxippa">Zeuxippa</tp:taxon-name-part>)</tp:taxon-name> species. In the male genitalia the <italic><tp:taxon-name><tp:taxon-name-part taxon-name-part-type="genus" reg="Artona">Artona</tp:taxon-name-part></tp:taxon-name></italic>-finger is present, the apex of the valva bears spiny prolongations (found also in <tp:taxon-name><tp:taxon-name-part taxon-name-part-type="genus" reg="Artona">Artona</tp:taxon-name-part> (<tp:taxon-name-part taxon-name-part-type="subgenus" reg="Balataea">Balataea</tp:taxon-name-part>)</tp:taxon-name>, but absent in the subgenus <italic><tp:taxon-name><tp:taxon-name-part taxon-name-part-type="genus" reg="Artona">Artona</tp:taxon-name-part></tp:taxon-name></italic>). The female genitalia of all <italic><tp:taxon-name><tp:taxon-name-part taxon-name-part-type="genus" reg="Amuria">Amuria</tp:taxon-name-part></tp:taxon-name></italic> species have well developed praebursa with a longitudinal double row of short tooth-like sclerotizations (<xref ref-type="bibr" rid="B18">Efetov and Tarmann 2024</xref>).</p></tp:treatment-sec><tp:treatment-sec sec-type="Distribution"><title>Distribution.</title><p>According to <xref ref-type="bibr" rid="B18">Efetov and Tarmann (2024</xref>: 425–427), species of the genus <italic><tp:taxon-name><tp:taxon-name-part taxon-name-part-type="genus" reg="Amuria">Amuria</tp:taxon-name-part></tp:taxon-name></italic> are distributed in Southeast and East Asia: Russian Far East (Khabarovsk and Primorsky Krai), Korea, northeastern China, northeastern India, Myanmar, Indonesia, New Guinea with adjacent territories and Australia (Queensland).</p></tp:treatment-sec><tp:treatment-sec sec-type="Host plants"><title>Host plants.</title><p><xref ref-type="bibr" rid="B41">Nazari et al. (2019)</xref> and <xref ref-type="bibr" rid="B18">Efetov and Tarmann (2024)</xref> mentioned <tp:taxon-name><tp:taxon-name-part taxon-name-part-type="family" reg="Zingiberaceae">Zingiberaceae</tp:taxon-name-part></tp:taxon-name>, <tp:taxon-name><tp:taxon-name-part taxon-name-part-type="family" reg="Musaceae">Musaceae</tp:taxon-name-part></tp:taxon-name>, <tp:taxon-name><tp:taxon-name-part taxon-name-part-type="family" reg="Pittosporaceae">Pittosporaceae</tp:taxon-name-part></tp:taxon-name>, and <tp:taxon-name><tp:taxon-name-part taxon-name-part-type="family" reg="Lauraceae">Lauraceae</tp:taxon-name-part></tp:taxon-name> as the host plants of the genus <italic><tp:taxon-name><tp:taxon-name-part taxon-name-part-type="genus" reg="Amuria">Amuria</tp:taxon-name-part></tp:taxon-name></italic> Staudinger.</p></tp:treatment-sec><ref-list><ref id="B18"><mixed-citation xmlns:xlink="http://www.w3.org/1999/xlink" xlink:type="simple">Efetov KA, Tarmann GM (2024) An annotated catalogue of the <tp:taxon-name><tp:taxon-name-part taxon-name-part-type="subfamily">Procridinae</tp:taxon-name-part></tp:taxon-name> of the World (<tp:taxon-name><tp:taxon-name-part taxon-name-part-type="order">Lepidoptera</tp:taxon-name-part></tp:taxon-name>: <tp:taxon-name><tp:taxon-name-part taxon-name-part-type="family">Zygaenidae</tp:taxon-name-part></tp:taxon-name>). SHILAP Revista de lepidopterología 52(207): 409–547. <ext-link xlink:href="10.57065/shilap.956" ext-link-type="doi" xlink:type="simple">https://doi.org/10.57065/shilap.956</ext-link></mixed-citation></ref><ref id="B47"><mixed-citation xmlns:xlink="http://www.w3.org/1999/xlink" xlink:type="simple">Staudinger O (1887) Neue Arten und Varietäten von Lepidopteren aus dem Amur-Gebiete. In: Romanoff NM (Ed.) Mémoires sur les lépidoptères. Vol. 3. M.M. Stassuléwitch, St.-Pétersbourg, 126–232 [pls 6–12 + 16, 17]. [in German]</mixed-citation></ref><ref id="B37"><mixed-citation xmlns:xlink="http://www.w3.org/1999/xlink" xlink:type="simple">Leech JH (1888) On the <tp:taxon-name><tp:taxon-name-part taxon-name-part-type="order">Lepidoptera</tp:taxon-name-part></tp:taxon-name> of Japan and Corea, Part II. <tp:taxon-name><tp:taxon-name-part taxon-name-part-type="suborder">Heterocera</tp:taxon-name-part></tp:taxon-name>, Sect. I. Proceedings of the Scientific Meetings of the Zoological Society of London 1888: 580–655.</mixed-citation></ref><ref id="B33"><mixed-citation xmlns:xlink="http://www.w3.org/1999/xlink" xlink:type="simple">Kirby WF (1892) A synonymic catalogue of <tp:taxon-name><tp:taxon-name-part taxon-name-part-type="order">Lepidoptera</tp:taxon-name-part></tp:taxon-name><tp:taxon-name><tp:taxon-name-part taxon-name-part-type="suborder">Heterocera</tp:taxon-name-part></tp:taxon-name> (Moths). Vol. 1. Sphinges and Bombyces. R. Friedländer &amp; Son, Berlin. <ext-link xlink:href="10.5962/bhl.title.9152" ext-link-type="doi" xlink:type="simple">https://doi.org/10.5962/bhl.title.9152</ext-link></mixed-citation></ref><ref id="B38"><mixed-citation xmlns:xlink="http://www.w3.org/1999/xlink" xlink:type="simple">Leech JH (1898) <tp:taxon-name><tp:taxon-name-part taxon-name-part-type="order">Lepidoptera</tp:taxon-name-part></tp:taxon-name><tp:taxon-name><tp:taxon-name-part taxon-name-part-type="suborder">Heterocera</tp:taxon-name-part></tp:taxon-name> from Northern China, Japan and Corea. Transactions of the Entomological Society of London 1898(3): 261–379.</mixed-citation></ref><ref id="B48"><mixed-citation xmlns:xlink="http://www.w3.org/1999/xlink" xlink:type="simple">Staudinger O, Rebel H (1901) Catalog der Lepidopteren des palaearctischen Faunengebietes I. Theil: Famil. <tp:taxon-name><tp:taxon-name-part taxon-name-part-type="family">Papilionidae</tp:taxon-name-part></tp:taxon-name>–<tp:taxon-name><tp:taxon-name-part taxon-name-part-type="family">Hepialidae</tp:taxon-name-part></tp:taxon-name>. R. Friedländer &amp; Son, Berlin, 411 pp. <ext-link xlink:href="10.5962/bhl.title.120482" ext-link-type="doi" xlink:type="simple">https://doi.org/10.5962/bhl.title.120482</ext-link></mixed-citation></ref><ref id="B29"><mixed-citation xmlns:xlink="http://www.w3.org/1999/xlink" xlink:type="simple">Jordan K (1907) <tp:taxon-name><tp:taxon-name-part taxon-name-part-type="family">Zygaenidae</tp:taxon-name-part></tp:taxon-name>. In: Seitz A (Ed.) Die Gross-Schmetterlinge der Erde 2: 3–17.</mixed-citation></ref><ref id="B5"><mixed-citation xmlns:xlink="http://www.w3.org/1999/xlink" xlink:type="simple">Bryk F (1936) Fam. <tp:taxon-name><tp:taxon-name-part taxon-name-part-type="family">Zygaenidae</tp:taxon-name-part></tp:taxon-name> II. In E. Strand. Lepidopterorum Catalogus 4(71): 93–332.</mixed-citation></ref><ref id="B12"><mixed-citation xmlns:xlink="http://www.w3.org/1999/xlink" xlink:type="simple">Efetov KA (2016) Fam. <tp:taxon-name><tp:taxon-name-part taxon-name-part-type="family">Zygaenidae</tp:taxon-name-part></tp:taxon-name>, In: Leley AS (Ed.) Annotated catalogue of the insects of Russian Far East. Volume II. <tp:taxon-name><tp:taxon-name-part taxon-name-part-type="order">Lepidoptera</tp:taxon-name-part></tp:taxon-name>. Dal’nauka, Vladivostok, 218–222.</mixed-citation></ref><ref id="B1"><mixed-citation xmlns:xlink="http://www.w3.org/1999/xlink" xlink:type="simple">Alberti B (1954) Über die stammesgeschichtliche Gliederung der <tp:taxon-name><tp:taxon-name-part taxon-name-part-type="family">Zygaenidae</tp:taxon-name-part></tp:taxon-name>, nebst Revision einiger Gruppen (<tp:taxon-name><tp:taxon-name-part taxon-name-part-type="class">Insecta</tp:taxon-name-part></tp:taxon-name><tp:taxon-name><tp:taxon-name-part taxon-name-part-type="order">Lepidoptera</tp:taxon-name-part></tp:taxon-name>). Mitteilungen aus dem Zoologischen Museum in Berlin 30(2): 115–480. <ext-link xlink:href="10.1002/mmnz.19540300202" ext-link-type="doi" xlink:type="simple">https://doi.org/10.1002/mmnz.19540300202</ext-link></mixed-citation></ref><ref id="B41"><mixed-citation xmlns:xlink="http://www.w3.org/1999/xlink" xlink:type="simple">Nazari V, Tarmann GM, Efetov KA (2019) Phylogenetic position of the ‘extinct’ Fijian coconut moth, <italic><tp:taxon-name><tp:taxon-name-part taxon-name-part-type="genus">Levuana</tp:taxon-name-part> <tp:taxon-name-part taxon-name-part-type="species">iridescens</tp:taxon-name-part></tp:taxon-name></italic> (<tp:taxon-name><tp:taxon-name-part taxon-name-part-type="order">Lepidoptera</tp:taxon-name-part></tp:taxon-name>: <tp:taxon-name><tp:taxon-name-part taxon-name-part-type="family">Zygaenidae</tp:taxon-name-part></tp:taxon-name>). PLOS ONE 14(12): e0225590. <ext-link xlink:href="10.1371/journal.pone.0225590" ext-link-type="doi" xlink:type="simple">https://doi.org/10.1371/journal.pone.0225590</ext-link></mixed-citation></ref></ref-list></tp:taxon-treatment>
