# Supplementary material for: Tribe Artonini Tarmann, 1994 in Korea (Lepidoptera, Zygaenidae)
Source: Zookeys. 2026 Jul 22;1285:239–60. doi: 10.3897/zookeys.1285.189091 (PMC13421428; doi:10.3897/zookeys.1285.189091)
Supplement: XML Treatment for Amuria baei [file zookeys.1285.189091-treatment9.xml]

<!DOCTYPE tp:taxon-treatment
  PUBLIC "-//TaxonX//DTD Taxonomic Treatment Publishing DTD v0 20100105//EN" "tax-treatment-NSO.dtd">
<tp:taxon-treatment xmlns:tp="http://www.plazi.org/taxpub"><tp:treatment-meta><kwd-group><label>Taxon classification</label><kwd>
              <named-content content-type="kingdom">Animalia</named-content>
            </kwd><kwd>
              <named-content content-type="order">Lepidoptera</named-content>
            </kwd><kwd>
              <named-content content-type="family">Zygaenidae</named-content>
            </kwd></kwd-group><mixed-citation publication-type="journal"><person-group><name><surname>Bayarsaikhan</surname><given-names>Ulziijargal</given-names></name><name><surname>Efetov</surname><given-names>Konstantin A.</given-names></name><name><surname>Tarmann</surname><given-names>Gerhard M.</given-names></name><name><surname>Lee</surname><given-names>Tak-Gi</given-names></name><name><surname>Ko</surname><given-names>Jae-Ho</given-names></name><name><surname>Kwon</surname><given-names>Hyung Wook</given-names></name></person-group><article-title>Tribe <tp:taxon-name><tp:taxon-name-part taxon-name-part-type="tribe" reg="Artonini">Artonini</tp:taxon-name-part></tp:taxon-name> Tarmann, 1994 in Korea (<tp:taxon-name><tp:taxon-name-part taxon-name-part-type="order" reg="Lepidoptera">Lepidoptera</tp:taxon-name-part></tp:taxon-name>, <tp:taxon-name><tp:taxon-name-part taxon-name-part-type="family" reg="Zygaenidae">Zygaenidae</tp:taxon-name-part></tp:taxon-name>)</article-title><source>Zookeys</source><day>22</day><month>07</month><year>2026</year><volume>1285</volume><fpage>239</fpage><lpage>260</lpage><pub-id pub-id-type="doi">10.3897/zookeys.1285.189091</pub-id></mixed-citation></tp:treatment-meta><tp:nomenclature><tp:taxon-name><object-id xmlns:xlink="http://www.w3.org/1999/xlink" content-type="arpha" xlink:type="simple">44DD87D2-0FB0-50D9-A9F8-9DEF22A5D446</object-id>
                		<tp:taxon-name-part taxon-name-part-type="genus" reg="Amuria">Amuria</tp:taxon-name-part> <tp:taxon-name-part taxon-name-part-type="species" reg="baei">baei</tp:taxon-name-part>
                	
                		<object-id xmlns:xlink="http://www.w3.org/1999/xlink" content-type="zoobank" xlink:type="simple">https://zoobank.org/8E20FAAC-2192-40B1-B959-4F1A345C45C7</object-id>
                	</tp:taxon-name><tp:taxon-authority>Bayarsaikhan &amp; Efetov</tp:taxon-authority><tp:taxon-status xmlns:xlink="http://www.w3.org/1999/xlink" xlink:type="simple">sp. nov.</tp:taxon-status><xref ref-type="fig" rid="F2">Figs 7A</xref><xref ref-type="fig" rid="F2">, 7B</xref><xref ref-type="fig" rid="F2">, 8A</xref><xref ref-type="fig" rid="F2">, 8B</xref><xref ref-type="fig" rid="F3">, 9A–C</xref><xref ref-type="fig" rid="F6">, 10, 14A–C, 18A</xref><xref ref-type="fig" rid="F6">, 18B</xref></tp:nomenclature><tp:treatment-sec sec-type="Type material"><title>Type material.</title><p><bold><italic>Holotype</italic></bold>. 1 male, Korea, Gyeongsangnam-do, Is. Geoje, Mt. Noja, 22–26 Jun. 1998, <named-content xmlns:xlink="http://www.w3.org/1999/xlink" content-type="dwc:verbatimCoordinates" xlink:type="simple">34°47'18.6"N, 128°36'56.1"E</named-content>, Y.-S. Bae et al. leg., adult and genitalia slide no. <abbrev xmlns:xlink="http://www.w3.org/1999/xlink" content-type="institution" xlink:title="National University, Incheon, Republic of Korea" xlink:type="simple">INU</abbrev>-12884; deposited in <abbrev xmlns:xlink="http://www.w3.org/1999/xlink" content-type="institution" xlink:title="National University, Incheon, Republic of Korea" xlink:type="simple">INU</abbrev>. <bold><italic>Paratypes</italic></bold>. 1 male, 5 females, same collection data as the holotype, adults and genitalia slides no. <abbrev xmlns:xlink="http://www.w3.org/1999/xlink" content-type="institution" xlink:title="National University, Incheon, Republic of Korea" xlink:type="simple">INU</abbrev>-12927male, 12928female, 13065female • 4 females, Korea, Gyeongsangbuk-do, Younju-shi, Mt. Seonda, 29 Jun. 1998, Bae Y.-S. and Paek M.-K. leg., adult and genitalia slide no. <abbrev xmlns:xlink="http://www.w3.org/1999/xlink" content-type="institution" xlink:title="National University, Incheon, Republic of Korea" xlink:type="simple">INU</abbrev>-12885female, 13064female; deposited in <abbrev xmlns:xlink="http://www.w3.org/1999/xlink" content-type="institution" xlink:title="National University, Incheon, Republic of Korea" xlink:type="simple">INU</abbrev>.</p></tp:treatment-sec><tp:treatment-sec sec-type="Diagnosis"><title>Diagnosis.</title><p>By the wing pattern of this species, this new species is hardly distinguishable from other Korean zygaenid moths, particularly those of the genus <italic><tp:taxon-name><tp:taxon-name-part taxon-name-part-type="genus" reg="Inope">Inope</tp:taxon-name-part></tp:taxon-name></italic> Staudinger, 1887. Both of these genera have a dark brown ground wing color without distinct patterns, as well as similar body coloration and size. Specimens of the new species were previously mixed and misidentified as <italic><tp:taxon-name><tp:taxon-name-part taxon-name-part-type="genus" reg="Inope">Inope</tp:taxon-name-part> <tp:taxon-name-part taxon-name-part-type="species" reg="maerens">maerens</tp:taxon-name-part></tp:taxon-name></italic> (Staudinger, 1887) in the <abbrev xmlns:xlink="http://www.w3.org/1999/xlink" content-type="institution" xlink:title="National University, Incheon, Republic of Korea" xlink:type="simple">INU</abbrev> collection. This misidentification is the reason the species has remained undescribed since its collecting in 1998. However, <italic><tp:taxon-name><tp:taxon-name-part taxon-name-part-type="genus" reg="Amuria">Amuria</tp:taxon-name-part> <tp:taxon-name-part taxon-name-part-type="species" reg="baei">baei</tp:taxon-name-part></tp:taxon-name></italic> sp. nov. differs from <italic><tp:taxon-name><tp:taxon-name-part taxon-name-part-type="genus" reg="Inope">Inope</tp:taxon-name-part></tp:taxon-name></italic> species by having a more sharply angled forewing apex and a pale yellowish band near the distal end of the antennae in both sexes; the ventral side of thorax weakly covered with yellowish scales, the labial palpus pale yellowish, except pale brown first segment.</p><p>There are only two species of <italic><tp:taxon-name><tp:taxon-name-part taxon-name-part-type="genus" reg="Amuria">Amuria</tp:taxon-name-part></tp:taxon-name></italic> known, viz. <italic><tp:taxon-name><tp:taxon-name-part taxon-name-part-type="genus" reg="Amuria">Amuria</tp:taxon-name-part> <tp:taxon-name-part taxon-name-part-type="species" reg="chorista">chorista</tp:taxon-name-part></tp:taxon-name></italic> (Jordan, 1908) and <italic><tp:taxon-name><tp:taxon-name-part taxon-name-part-type="genus" reg="Amuria">A.</tp:taxon-name-part> <tp:taxon-name-part taxon-name-part-type="species" reg="lugubris">lugubris</tp:taxon-name-part></tp:taxon-name></italic> (Jordan, 1908), with a similar habitus as <italic><tp:taxon-name><tp:taxon-name-part taxon-name-part-type="genus" reg="Amuria">Amuria</tp:taxon-name-part> <tp:taxon-name-part taxon-name-part-type="species" reg="baei">baei</tp:taxon-name-part></tp:taxon-name></italic> sp. nov. All three species have uniformly dark wings on the upperside and without or almost no pattern on the underside. <italic><tp:taxon-name><tp:taxon-name-part taxon-name-part-type="genus" reg="Amuria">Amuria</tp:taxon-name-part> <tp:taxon-name-part taxon-name-part-type="species" reg="chorista">chorista</tp:taxon-name-part></tp:taxon-name></italic> is easily distinguished from <italic><tp:taxon-name><tp:taxon-name-part taxon-name-part-type="genus" reg="Amuria">A.</tp:taxon-name-part> <tp:taxon-name-part taxon-name-part-type="species" reg="baei">baei</tp:taxon-name-part></tp:taxon-name></italic> by its narrower wings, bright yellow proboscis, and the dark fringe of the wings. <italic><tp:taxon-name><tp:taxon-name-part taxon-name-part-type="genus" reg="Amuria">Amuria</tp:taxon-name-part> <tp:taxon-name-part taxon-name-part-type="species" reg="lugubris">lugubris</tp:taxon-name-part></tp:taxon-name></italic> is smaller, has as well a dark proboscis and a yellowish fringe like <italic><tp:taxon-name><tp:taxon-name-part taxon-name-part-type="genus" reg="Amuria">A.</tp:taxon-name-part> <tp:taxon-name-part taxon-name-part-type="species" reg="baei">baei</tp:taxon-name-part></tp:taxon-name></italic> but the wings are even more narrow than those of <italic><tp:taxon-name><tp:taxon-name-part taxon-name-part-type="genus" reg="Amuria">A.</tp:taxon-name-part> <tp:taxon-name-part taxon-name-part-type="species" reg="chorista">chorista</tp:taxon-name-part></tp:taxon-name></italic>, the ground color is not brownish but more greyish black, and <italic><tp:taxon-name><tp:taxon-name-part taxon-name-part-type="genus" reg="Amuria">A.</tp:taxon-name-part> <tp:taxon-name-part taxon-name-part-type="species" reg="lugubris">lugubris</tp:taxon-name-part></tp:taxon-name></italic> also has a purple sheen on wings and body. Moreover, the underside of the wings is paler in color than the upperside and a yellowish pattern in the form of a stripe on the distal part of the costa and at cell on the hindwing underside are visible. In <italic><tp:taxon-name><tp:taxon-name-part taxon-name-part-type="genus" reg="Amuria">A.</tp:taxon-name-part> <tp:taxon-name-part taxon-name-part-type="species" reg="lugubris">lugubris</tp:taxon-name-part></tp:taxon-name></italic> the whole underside of the body, from the palpi on the head to the end of the abdomen is yellow, whereas in <italic><tp:taxon-name><tp:taxon-name-part taxon-name-part-type="genus" reg="Amuria">A.</tp:taxon-name-part> <tp:taxon-name-part taxon-name-part-type="species" reg="baei">baei</tp:taxon-name-part></tp:taxon-name></italic> only the palpi, parts of thorax and legs, and the last segment of the abdomen are brownish yellow. <italic><tp:taxon-name><tp:taxon-name-part taxon-name-part-type="genus" reg="Artona">Artona</tp:taxon-name-part> <tp:taxon-name-part taxon-name-part-type="species" reg="chorista">chorista</tp:taxon-name-part></tp:taxon-name></italic> and <italic><tp:taxon-name><tp:taxon-name-part taxon-name-part-type="genus" reg="Amuria">A.</tp:taxon-name-part> <tp:taxon-name-part taxon-name-part-type="species" reg="lugubris">lugubris</tp:taxon-name-part></tp:taxon-name></italic> are only known from northeastern India (so far).</p></tp:treatment-sec><tp:treatment-sec sec-type="Description"><title>Description.</title><p><bold>Male</bold> (Fig. <xref ref-type="fig" rid="F2">7A, B</xref>). Forewing length 7.5–8 mm (holotype 8 mm), forewing breadth 3–3.5 mm (holotype 3.5 mm); hindwing length 5–6 mm (holotype 6 mm), hindwing breadth 3–3.5 mm (holotype 3 mm); length of body 5.5–6 mm (holotype 6 mm); length of antenna 4.5–5 mm (holotype 5 mm). Female (Fig. <xref ref-type="fig" rid="F2">8A, B</xref>). Forewing length 7.5–8 mm, forewing breadth 3–4 mm; hindwing length 5.5–6 mm, hindwing breadth 3–3.5 mm; length of antenna 4.5–5.5 mm. Habitus of males and females similar. Frons protruding forward (Fig. <xref ref-type="fig" rid="F3">9A</xref>). Compound eyes black (Fig. <xref ref-type="fig" rid="F3">9A, B</xref>). Chaetosema triangular, protruding forwards between compound eye and ocellus, brown (Fig. <xref ref-type="fig" rid="F3">9C</xref>). Ocellus brown (Fig. <xref ref-type="fig" rid="F3">9C</xref>). Proboscis brown, well developed (Fig. <xref ref-type="fig" rid="F3">9A</xref>). Palpi pale brownish yellow, long (Fig. <xref ref-type="fig" rid="F3">9A, B</xref>). Antenna bipectinate in male, length of pectinations in middle part of antenna in males 0.5 mm (holotype 0.5 mm), antenna with 45 segments in male (16 distal segments biserrate) and biserrate in female (Figs <xref ref-type="fig" rid="F3">9D</xref>, <xref ref-type="fig" rid="F3">9E</xref>, <xref ref-type="fig" rid="F3">9F</xref>, 10). Thorax, forewing, and hindwing upperside and underside as well as abdomen brown. Fringes of wings yellow. Femura of legs, parts of thorax and tip of last segment of abdomen ventrally brownish yellow. Foreleg with tibial epiphysis, midleg with one pair of spurs (apical), hindleg with three spurs (one middle and two apical).</p><p><bold>Male genitalia</bold> (Fig. 14A, B, C). Uncus single, narrow, with pointed apex, sclerotized. Valva triangular, fan-shaped, with rounded apex, slightly sclerotized dorsally and strongly sclerotized ventrally, apex of sacculus with small pointed process and characteristic <italic><tp:taxon-name><tp:taxon-name-part taxon-name-part-type="genus" reg="Artona">Artona</tp:taxon-name-part></tp:taxon-name></italic>-finger with curved apex (apex of finger covered with a brush of setae). Juxta sclerotized, subquadrate. Phallus long, more than 3 times longer than uncus, straight, vesica with one large sclerotized cornutus with pointed apex.</p><p><bold>Female genitalia</bold> (Fig. <xref ref-type="fig" rid="F6">18A, B</xref>). Ostium bursae roundish with sclerotization only dorsally; proximal part of ductus bursae short, cone shaped, translucent; remainder of ductus bursae strongly dilated, forming sclerotized ovoid praebursa, bearing a double rows of long tooth-like sclerotizations, there is also additional group of pointed spines on the walls of praebursa; distal part of praebursa translucent; ductus intrabursalis narrow, translucent; corpus bursae membranous, ovoid with folded walls, without signa.</p></tp:treatment-sec><tp:treatment-sec sec-type="Distribution"><title>Distribution.</title><p>South Korea (Is. Geoje, Gyeongsangnam-do and Mt. Seondal, Gyeongsangbuk-do).</p></tp:treatment-sec><tp:treatment-sec sec-type="Host plants"><title>Host plants.</title><p>No data are available on the host plants of this new species.</p></tp:treatment-sec><tp:treatment-sec sec-type="Etymology"><title>Etymology.</title><p>The specific name is dedicated to Prof. Yang-Seop Bae (Incheon National University, Republic of Korea), in gratitude for his mentorship during the graduate studies of several authors of this paper and in recognition of his outstanding contributions to the taxonomy and biodiversity of <tp:taxon-name><tp:taxon-name-part taxon-name-part-type="order" reg="Lepidoptera">Lepidoptera</tp:taxon-name-part></tp:taxon-name> in Asian countries.</p></tp:treatment-sec><tp:treatment-sec><!--Section generated to contain objects referenced in tp:taxon-treatment.--><fig id="F2" position="float" orientation="portrait"><object-id xmlns:xlink="http://www.w3.org/1999/xlink" content-type="doi" xlink:type="simple">10.3897/zookeys.1285.189091.figures5-8</object-id><object-id xmlns:xlink="http://www.w3.org/1999/xlink" content-type="arpha" xlink:type="simple">878AD3EB-9915-5754-B94D-C749B52F4EA3</object-id><label>Figures 5–8.</label><caption><p>Adults of Korean zygeanid moths. <bold>5A</bold>. <tp:taxon-name><tp:taxon-name-part taxon-name-part-type="genus" reg="Artona">Artona</tp:taxon-name-part> (<tp:taxon-name-part taxon-name-part-type="subgenus" reg="Fuscartona">Fuscartona</tp:taxon-name-part>) <tp:taxon-name-part taxon-name-part-type="species" reg="martini">martini</tp:taxon-name-part></tp:taxon-name> Efetov, 1997, male, dorsal view (<abbrev xmlns:xlink="http://www.w3.org/1999/xlink" content-type="institution" xlink:title="National University, Incheon, Republic of Korea" xlink:type="simple">INU</abbrev>-13062K); <bold>5B</bold>. Ditto, male, ventral view (<abbrev xmlns:xlink="http://www.w3.org/1999/xlink" content-type="institution" xlink:title="National University, Incheon, Republic of Korea" xlink:type="simple">INU</abbrev>-13062K); <bold>6A</bold>. Ditto, female, dorsal view (<abbrev xmlns:xlink="http://www.w3.org/1999/xlink" content-type="institution" xlink:title="National University, Incheon, Republic of Korea" xlink:type="simple">INU</abbrev>-13041K); <bold>6B</bold>. Ditto, female, ventral view (<abbrev xmlns:xlink="http://www.w3.org/1999/xlink" content-type="institution" xlink:title="National University, Incheon, Republic of Korea" xlink:type="simple">INU</abbrev>-13041K); <bold>7A</bold>. <italic><tp:taxon-name><tp:taxon-name-part taxon-name-part-type="genus" reg="Amuria">Amuria</tp:taxon-name-part> <tp:taxon-name-part taxon-name-part-type="species" reg="baei">baei</tp:taxon-name-part></tp:taxon-name></italic> sp. nov., holotype, male, dorsal view (<abbrev xmlns:xlink="http://www.w3.org/1999/xlink" content-type="institution" xlink:title="National University, Incheon, Republic of Korea" xlink:type="simple">INU</abbrev>-12884K); <bold>7B</bold>. Ditto, holotype, male, ventral view (<abbrev xmlns:xlink="http://www.w3.org/1999/xlink" content-type="institution" xlink:title="National University, Incheon, Republic of Korea" xlink:type="simple">INU</abbrev>-12884K); <bold>8A</bold>. Ditto, paratype, female, dorsal view (<abbrev xmlns:xlink="http://www.w3.org/1999/xlink" content-type="institution" xlink:title="National University, Incheon, Republic of Korea" xlink:type="simple">INU</abbrev>-12885K); <bold>8B</bold>. Ditto, paratype, female, ventral view (<abbrev xmlns:xlink="http://www.w3.org/1999/xlink" content-type="institution" xlink:title="National University, Incheon, Republic of Korea" xlink:type="simple">INU</abbrev>-12885K).</p></caption><graphic xmlns:xlink="http://www.w3.org/1999/xlink" xlink:href="zookeys-1285-239_article-189091__-g002.jpg" id="oo_1722545.jpg" position="float" orientation="portrait" xlink:type="simple"><uri content-type="original_file" xlink:type="simple">https://binary.pensoft.net/fig/1722545</uri></graphic></fig><fig id="F3" position="float" orientation="portrait"><object-id xmlns:xlink="http://www.w3.org/1999/xlink" content-type="doi" xlink:type="simple">10.3897/zookeys.1285.189091.figures9-10</object-id><object-id xmlns:xlink="http://www.w3.org/1999/xlink" content-type="arpha" xlink:type="simple">98F92EBD-8B71-5C63-B517-D51BF5E0FF32</object-id><label>Figures 9, 10.</label><caption><p>Head of <italic><tp:taxon-name><tp:taxon-name-part taxon-name-part-type="genus" reg="Amuria">Amuria</tp:taxon-name-part> <tp:taxon-name-part taxon-name-part-type="species" reg="baei">baei</tp:taxon-name-part></tp:taxon-name></italic> sp. nov., holotype, <abbrev xmlns:xlink="http://www.w3.org/1999/xlink" content-type="institution" xlink:title="National University, Incheon, Republic of Korea" xlink:type="simple">INU</abbrev>-12884K. <bold>9A</bold>. Ventral view, showing a pair of labial palps and coiled proboscis; <bold>9B</bold>. Lateral view, showing upcurved labial palps and compound eye; <bold>9C</bold>. Lateral view, showing ocellus and chaetosema; <bold>9D</bold>. Male antenna; <bold>9E</bold>. Pectinations in middle part of antenna in holotype; <bold>9F</bold>. Apical part of antenna in holotype; <bold>10</bold>. Female antenna in paratype, <abbrev xmlns:xlink="http://www.w3.org/1999/xlink" content-type="institution" xlink:title="National University, Incheon, Republic of Korea" xlink:type="simple">INU</abbrev>-12885K. Scale bars: 1 mm (<bold>B</bold>); 0.1 mm (<bold>C</bold>); 0.5 mm (<bold>E</bold>).</p></caption><graphic xmlns:xlink="http://www.w3.org/1999/xlink" xlink:href="zookeys-1285-239_article-189091__-g003.jpg" id="oo_1722546.jpg" position="float" orientation="portrait" xlink:type="simple"><uri content-type="original_file" xlink:type="simple">https://binary.pensoft.net/fig/1722546</uri></graphic></fig><fig id="F6" position="float" orientation="portrait"><object-id xmlns:xlink="http://www.w3.org/1999/xlink" content-type="doi" xlink:type="simple">10.3897/zookeys.1285.189091.figures15-18</object-id><object-id xmlns:xlink="http://www.w3.org/1999/xlink" content-type="arpha" xlink:type="simple">50D5FC0A-4266-5CB0-AC1D-207DB356CC78</object-id><label>Figures 15–18.</label><caption><p>Female genitalia of Korean zygeanid moths. <bold>15A–C</bold>. <tp:taxon-name><tp:taxon-name-part taxon-name-part-type="genus" reg="Artona">Artona</tp:taxon-name-part> (<tp:taxon-name-part taxon-name-part-type="subgenus" reg="Balataea">Balataea</tp:taxon-name-part>) <tp:taxon-name-part taxon-name-part-type="species" reg="octomaculata">octomaculata</tp:taxon-name-part></tp:taxon-name>, <abbrev xmlns:xlink="http://www.w3.org/1999/xlink" content-type="institution" xlink:title="National University, Incheon, Republic of Korea" xlink:type="simple">INU</abbrev>-12995K; <bold>16A–C</bold>. <tp:taxon-name><tp:taxon-name-part taxon-name-part-type="genus" reg="Artona">A.</tp:taxon-name-part> (<tp:taxon-name-part taxon-name-part-type="subgenus" reg="Balataea">B.</tp:taxon-name-part>) <tp:taxon-name-part taxon-name-part-type="species" reg="gracilis">gracilis</tp:taxon-name-part></tp:taxon-name>, <abbrev xmlns:xlink="http://www.w3.org/1999/xlink" content-type="institution" xlink:title="National University, Incheon, Republic of Korea" xlink:type="simple">INU</abbrev>-12994K; <bold>17A–C</bold>. (<tp:taxon-name><tp:taxon-name-part taxon-name-part-type="genus" reg="Fuscartona">Fuscartona</tp:taxon-name-part>) <tp:taxon-name-part taxon-name-part-type="species" reg="martini">martini</tp:taxon-name-part></tp:taxon-name>, <abbrev xmlns:xlink="http://www.w3.org/1999/xlink" content-type="institution" xlink:title="National University, Incheon, Republic of Korea" xlink:type="simple">INU</abbrev>-13042K; <bold>18A–C</bold>. <italic><tp:taxon-name><tp:taxon-name-part taxon-name-part-type="genus" reg="Amuria">Amuria</tp:taxon-name-part> <tp:taxon-name-part taxon-name-part-type="species" reg="baei">baei</tp:taxon-name-part></tp:taxon-name></italic> sp. nov., paratype, <abbrev xmlns:xlink="http://www.w3.org/1999/xlink" content-type="institution" xlink:title="National University, Incheon, Republic of Korea" xlink:type="simple">INU</abbrev>-13065K. Scale bar: 1 mm.</p></caption><graphic xmlns:xlink="http://www.w3.org/1999/xlink" xlink:href="zookeys-1285-239_article-189091__-g006.jpg" id="oo_1722549.jpg" position="float" orientation="portrait" xlink:type="simple"><uri content-type="original_file" xlink:type="simple">https://binary.pensoft.net/fig/1722549</uri></graphic></fig></tp:treatment-sec></tp:taxon-treatment>
