# Supplementary material for: Tribe Artonini Tarmann, 1994 in Korea (Lepidoptera, Zygaenidae)
Source: Zookeys. 2026 Jul 22;1285:239–60. doi: 10.3897/zookeys.1285.189091 (PMC13421428; doi:10.3897/zookeys.1285.189091)
Supplement: XML Treatment for Artona (Fuscartona) funeralis [file zookeys.1285.189091-treatment10.xml]

<!DOCTYPE tp:taxon-treatment
  PUBLIC "-//TaxonX//DTD Taxonomic Treatment Publishing DTD v0 20100105//EN" "tax-treatment-NSO.dtd">
<tp:taxon-treatment xmlns:tp="http://www.plazi.org/taxpub"><tp:treatment-meta><kwd-group><label>Taxon classification</label><kwd>
              <named-content content-type="kingdom">Animalia</named-content>
            </kwd><kwd>
              <named-content content-type="order">Lepidoptera</named-content>
            </kwd><kwd>
              <named-content content-type="family">Zygaenidae</named-content>
            </kwd></kwd-group><mixed-citation publication-type="journal"><person-group><name><surname>Bayarsaikhan</surname><given-names>Ulziijargal</given-names></name><name><surname>Efetov</surname><given-names>Konstantin A.</given-names></name><name><surname>Tarmann</surname><given-names>Gerhard M.</given-names></name><name><surname>Lee</surname><given-names>Tak-Gi</given-names></name><name><surname>Ko</surname><given-names>Jae-Ho</given-names></name><name><surname>Kwon</surname><given-names>Hyung Wook</given-names></name></person-group><article-title>Tribe <tp:taxon-name><tp:taxon-name-part taxon-name-part-type="tribe" reg="Artonini">Artonini</tp:taxon-name-part></tp:taxon-name> Tarmann, 1994 in Korea (<tp:taxon-name><tp:taxon-name-part taxon-name-part-type="order" reg="Lepidoptera">Lepidoptera</tp:taxon-name-part></tp:taxon-name>, <tp:taxon-name><tp:taxon-name-part taxon-name-part-type="family" reg="Zygaenidae">Zygaenidae</tp:taxon-name-part></tp:taxon-name>)</article-title><source>Zookeys</source><day>22</day><month>07</month><year>2026</year><volume>1285</volume><fpage>239</fpage><lpage>260</lpage><pub-id pub-id-type="doi">10.3897/zookeys.1285.189091</pub-id></mixed-citation></tp:treatment-meta><tp:nomenclature><tp:taxon-name><object-id xmlns:xlink="http://www.w3.org/1999/xlink" content-type="arpha" xlink:type="simple">3FBCC8D4-D9F6-5770-B9C8-5021F9DF2D72</object-id>
                		<tp:taxon-name-part taxon-name-part-type="genus" reg="Artona">Artona</tp:taxon-name-part> (<tp:taxon-name-part taxon-name-part-type="subgenus" reg="Fuscartona">Fuscartona</tp:taxon-name-part>) <tp:taxon-name-part taxon-name-part-type="species" reg="funeralis">funeralis</tp:taxon-name-part>
                	</tp:taxon-name><tp:taxon-authority>(Butler, 1879)</tp:taxon-authority><xref ref-type="fig" rid="F7">Figs 19A</xref><xref ref-type="fig" rid="F7">, 19B, 20A, B</xref><tp:nomenclature-citation-list><tp:nomenclature-citation><tp:taxon-name><tp:taxon-name-part taxon-name-part-type="genus" reg="Procris">Procris</tp:taxon-name-part> <tp:taxon-name-part taxon-name-part-type="species" reg="funeralis">funeralis</tp:taxon-name-part></tp:taxon-name><comment> Butler, 1879: 351. <abbrev xmlns:xlink="http://www.w3.org/1999/xlink" xlink:title="type locality" xlink:type="simple">TL</abbrev>: Japan.</comment></tp:nomenclature-citation></tp:nomenclature-citation-list></tp:nomenclature><tp:treatment-sec sec-type="Note"><title>Note.</title><p>Following the original description by <xref ref-type="bibr" rid="B7">Butler (1879</xref>: 351, in English): deep purplish brown, the fringes paler; the disc of secondaries whitish and semi-hyaline; abdomen black; claspers and proboscis horn-yellow; a whitish extruded anal tuft. Expanse of wings 9 lines. The description of this species was corrected by <xref ref-type="bibr" rid="B9">Efetov (1997</xref>: 168) based on the holotype examination. The holotype is a female with the male genitalia (mentioned by Butler as ‘a whitish extruded anal tuft’) on the end of the abdomen connected with the female genitalia of the holotype.</p><fig id="F7" position="float" orientation="portrait"><object-id xmlns:xlink="http://www.w3.org/1999/xlink" content-type="doi" xlink:type="simple">10.3897/zookeys.1285.189091.figures19-20</object-id><object-id xmlns:xlink="http://www.w3.org/1999/xlink" content-type="arpha" xlink:type="simple">6765087F-3A74-530E-B8D3-32DC9448E25B</object-id><label>Figures 19, 20.</label><caption><p><tp:taxon-name><tp:taxon-name-part taxon-name-part-type="genus" reg="Artona">Artona</tp:taxon-name-part> (<tp:taxon-name-part taxon-name-part-type="subgenus" reg="Fuscartona">Fuscartona</tp:taxon-name-part>) <tp:taxon-name-part taxon-name-part-type="species" reg="funeralis">funeralis</tp:taxon-name-part></tp:taxon-name> (Butler, 1879) from Japan. <bold>19A</bold>. Male, YN-3832, M. Sakurai leg.; <bold>19B</bold>. Male genitalia, YN-3832, Y. Nasu del.; <bold>20A</bold>. Female, YN-3833, M. Sakurai leg.; <bold>20B</bold>. Female genitalia, YN-3833, Y. Nasu del.</p></caption><graphic xmlns:xlink="http://www.w3.org/1999/xlink" xlink:href="zookeys-1285-239_article-189091__-g007.jpg" id="oo_1722550.jpg" position="float" orientation="portrait" xlink:type="simple"><uri content-type="original_file" xlink:type="simple">https://binary.pensoft.net/fig/1722550</uri></graphic></fig></tp:treatment-sec><tp:treatment-sec sec-type="Material examined"><title>Material examined.</title><p>Japan • 1 male, 1 female; Karamanzawa L-7, Onbetsu Hokkaido; 15 Jun. 2000; M. Sakurai leg.; adult and genitalia slide no. YN-3832male, YN-3833female.</p></tp:treatment-sec><tp:treatment-sec sec-type="Distribution"><title>Distribution.</title><p>?Korea, Far East of Russia (Sakhalin and Southern Kuril Islands), China, Japan (<xref ref-type="bibr" rid="B9">Efetov 1997</xref>, <xref ref-type="bibr" rid="B12">2016</xref>; <xref ref-type="bibr" rid="B28">Hirowatari et al. 2013</xref>; <xref ref-type="bibr" rid="B34">KSAE and ESK 2021</xref>; <xref ref-type="bibr" rid="B18">Efetov and Tarmann 2024</xref>).</p></tp:treatment-sec><tp:treatment-sec sec-type="Host plants"><title>Host plants.</title><p>According to <xref ref-type="bibr" rid="B12">Efetov (2016)</xref> and <xref ref-type="bibr" rid="B28">Hirowatari et al. (2013)</xref>, <italic><tp:taxon-name><tp:taxon-name-part taxon-name-part-type="genus" reg="Sasa">Sasa</tp:taxon-name-part></tp:taxon-name></italic> species (<italic><tp:taxon-name><tp:taxon-name-part taxon-name-part-type="genus" reg="Sasa">Sasa</tp:taxon-name-part> <tp:taxon-name-part taxon-name-part-type="species" reg="kurilensis">kurilensis</tp:taxon-name-part></tp:taxon-name></italic>) of the family <tp:taxon-name><tp:taxon-name-part taxon-name-part-type="family" reg="Poaceae">Poaceae</tp:taxon-name-part></tp:taxon-name>, was noted as host plants of this species.</p></tp:treatment-sec><tp:treatment-sec sec-type="Remarks"><title>Remarks.</title><p>This species was first recorded from Gensan [Wonsan], Korea (currently North Korea) by <xref ref-type="bibr" rid="B38">Leech (1898</xref>: 331) under the name <italic><tp:taxon-name><tp:taxon-name-part taxon-name-part-type="genus" reg="Adscita">Adscita</tp:taxon-name-part> <tp:taxon-name-part taxon-name-part-type="species" reg="funeralis">funeralis</tp:taxon-name-part></tp:taxon-name></italic> Butler, 1879. Subsequently, it was listed as <italic><tp:taxon-name><tp:taxon-name-part taxon-name-part-type="genus" reg="Artona">Artona</tp:taxon-name-part> <tp:taxon-name-part taxon-name-part-type="species" reg="funeralis">funeralis</tp:taxon-name-part></tp:taxon-name></italic> Butler by the <xref ref-type="bibr" rid="B54">Zoological Society of Korea (1968</xref>: 55), as <italic><tp:taxon-name><tp:taxon-name-part taxon-name-part-type="genus" reg="Balataea">Balataea</tp:taxon-name-part> <tp:taxon-name-part taxon-name-part-type="species" reg="funeralis">funeralis</tp:taxon-name-part></tp:taxon-name></italic> (Butler, 1879) by <xref ref-type="bibr" rid="B46">Shin et al. (1983</xref>: 291), <xref ref-type="bibr" rid="B20">ESK and KSAE (1994</xref>: 339), and <xref ref-type="bibr" rid="B45">Paek et al. (2010</xref>: 277), and as <italic><tp:taxon-name><tp:taxon-name-part taxon-name-part-type="genus" reg="Fuscartona">Fuscartona</tp:taxon-name-part> <tp:taxon-name-part taxon-name-part-type="species" reg="funeralis">funeralis</tp:taxon-name-part></tp:taxon-name></italic> (Butler, 1879) by <xref ref-type="bibr" rid="B34">KSAE and ESK (2021</xref>: 523); however, none of these publications provided illustrations of the adult or genitalia. <xref ref-type="bibr" rid="B44">Park et al. (2012)</xref> presented the first illustration of the adult, apparently a female, together with a brief description and ecological information, largely consistent with those given by <xref ref-type="bibr" rid="B46">Shin et al. (1983)</xref>. All of the above-mentioned publications used a Korean common name for this species.</p><p>When the original description of this species by <xref ref-type="bibr" rid="B7">Butler (1879)</xref>, as well as the redescription by <xref ref-type="bibr" rid="B9">Efetov (1997)</xref>, are compared with the brief descriptions in the Korean literature (<xref ref-type="bibr" rid="B46">Shin et al. 1983</xref>; <xref ref-type="bibr" rid="B44">Park et al. 2012</xref>), the Korean specimens are described as having a black ground color of the body and wings, with a slight bluish sheen on the body. This discrepancy suggests that species of <tp:taxon-name><tp:taxon-name-part taxon-name-part-type="genus" reg="Artona">Artona</tp:taxon-name-part> (<tp:taxon-name-part taxon-name-part-type="subgenus" reg="Fuscartona">Fuscartona</tp:taxon-name-part>) <tp:taxon-name-part taxon-name-part-type="species" reg="martini">martini</tp:taxon-name-part></tp:taxon-name> Efetov, 1997, may have been misidentified as <tp:taxon-name><tp:taxon-name-part taxon-name-part-type="genus" reg="Artona">Artona</tp:taxon-name-part> (<tp:taxon-name-part taxon-name-part-type="subgenus" reg="Fuscartona">Fuscartona</tp:taxon-name-part>) <tp:taxon-name-part taxon-name-part-type="species" reg="funeralis">funeralis</tp:taxon-name-part></tp:taxon-name> (Butler, 1879) in the Korean literature. A similar taxonomic confusion was also clarified by <xref ref-type="bibr" rid="B28">Hirowatari et al. (2013</xref>: 326) through their examination of Japanese material, in which they demonstrated that the name <italic>funeralis</italic> had long been misapplied to two distinct species and that <tp:taxon-name><tp:taxon-name-part taxon-name-part-type="genus" reg="Artona">A.</tp:taxon-name-part> (<tp:taxon-name-part taxon-name-part-type="subgenus" reg="Fuscartona">Fuscartona</tp:taxon-name-part>) <tp:taxon-name-part taxon-name-part-type="species" reg="martini">martini</tp:taxon-name-part></tp:taxon-name> represents a separate taxon with the type locality in Nagoya, Japan.</p><p>Despite examinations of domestic institutional and private collections, as well as additional field surveys, no confirmed Korean specimens of <italic><tp:taxon-name><tp:taxon-name-part taxon-name-part-type="genus" reg="Artona">A.</tp:taxon-name-part> <tp:taxon-name-part taxon-name-part-type="species" reg="funeralis">funeralis</tp:taxon-name-part></tp:taxon-name></italic> (Butler) were found. Therefore, Japanese material was examined in the present study.</p></tp:treatment-sec><ref-list><ref id="B7"><mixed-citation xmlns:xlink="http://www.w3.org/1999/xlink" xlink:type="simple">Butler AG (1879) Descriptions of new Species of <tp:taxon-name><tp:taxon-name-part taxon-name-part-type="order">Lepidoptera</tp:taxon-name-part></tp:taxon-name> from Japan. Annals and Magazine of Natural History Series 5, 4, 23: 349–374. <ext-link xlink:href="10.1080/00222937908679865" ext-link-type="doi" xlink:type="simple">https://doi.org/10.1080/00222937908679865</ext-link></mixed-citation></ref><ref id="B9"><mixed-citation xmlns:xlink="http://www.w3.org/1999/xlink" xlink:type="simple">Efetov KA (1997) Two new species of the genus <italic><tp:taxon-name><tp:taxon-name-part taxon-name-part-type="genus">Artona</tp:taxon-name-part></tp:taxon-name></italic> Walker, 1854 (<tp:taxon-name><tp:taxon-name-part taxon-name-part-type="order">Lepidoptera</tp:taxon-name-part></tp:taxon-name>: <tp:taxon-name><tp:taxon-name-part taxon-name-part-type="family">Zygaenidae</tp:taxon-name-part></tp:taxon-name>, <tp:taxon-name><tp:taxon-name-part taxon-name-part-type="subfamily">Procridinae</tp:taxon-name-part></tp:taxon-name>). Entomologist’s Gazette 48(3): 165–177[figs 1–19].</mixed-citation></ref><ref id="B12"><mixed-citation xmlns:xlink="http://www.w3.org/1999/xlink" xlink:type="simple">Efetov KA (2016) Fam. <tp:taxon-name><tp:taxon-name-part taxon-name-part-type="family">Zygaenidae</tp:taxon-name-part></tp:taxon-name>, In: Leley AS (Ed.) Annotated catalogue of the insects of Russian Far East. Volume II. <tp:taxon-name><tp:taxon-name-part taxon-name-part-type="order">Lepidoptera</tp:taxon-name-part></tp:taxon-name>. Dal’nauka, Vladivostok, 218–222.</mixed-citation></ref><ref id="B28"><mixed-citation xmlns:xlink="http://www.w3.org/1999/xlink" xlink:type="simple">Hirowatari T, Nasu Y, Sakamaki Y, Kishida Y (2013) The Standard of Moths in Japan III. Gakken Education, Tokyo, 359 pp.</mixed-citation></ref><ref id="B34"><mixed-citation xmlns:xlink="http://www.w3.org/1999/xlink" xlink:type="simple">KSAE, ESK [The Korean Society of Applied Entomology and The Entomology Society of Korea] (2021) Check list of Insects from Korea. Paper and pencil, Daegu, 623–626.</mixed-citation></ref><ref id="B18"><mixed-citation xmlns:xlink="http://www.w3.org/1999/xlink" xlink:type="simple">Efetov KA, Tarmann GM (2024) An annotated catalogue of the <tp:taxon-name><tp:taxon-name-part taxon-name-part-type="subfamily">Procridinae</tp:taxon-name-part></tp:taxon-name> of the World (<tp:taxon-name><tp:taxon-name-part taxon-name-part-type="order">Lepidoptera</tp:taxon-name-part></tp:taxon-name>: <tp:taxon-name><tp:taxon-name-part taxon-name-part-type="family">Zygaenidae</tp:taxon-name-part></tp:taxon-name>). SHILAP Revista de lepidopterología 52(207): 409–547. <ext-link xlink:href="10.57065/shilap.956" ext-link-type="doi" xlink:type="simple">https://doi.org/10.57065/shilap.956</ext-link></mixed-citation></ref><ref id="B38"><mixed-citation xmlns:xlink="http://www.w3.org/1999/xlink" xlink:type="simple">Leech JH (1898) <tp:taxon-name><tp:taxon-name-part taxon-name-part-type="order">Lepidoptera</tp:taxon-name-part></tp:taxon-name><tp:taxon-name><tp:taxon-name-part taxon-name-part-type="suborder">Heterocera</tp:taxon-name-part></tp:taxon-name> from Northern China, Japan and Corea. Transactions of the Entomological Society of London 1898(3): 261–379.</mixed-citation></ref><ref id="B54"><mixed-citation xmlns:xlink="http://www.w3.org/1999/xlink" xlink:type="simple">Zoological Society of Korea (1968) Nomina Animalium Koreanorum (2), Insecta, 55.</mixed-citation></ref><ref id="B46"><mixed-citation xmlns:xlink="http://www.w3.org/1999/xlink" xlink:type="simple">Shin YH, Park KT, Nam SH (1983) llustrated Flora and Fauna of Korea vol. 27. <tp:taxon-name><tp:taxon-name-part taxon-name-part-type="class">Insecta</tp:taxon-name-part></tp:taxon-name> (IX). Ministry of Education, Seoul, 1053 pp. [in Korean]</mixed-citation></ref><ref id="B20"><mixed-citation xmlns:xlink="http://www.w3.org/1999/xlink" xlink:type="simple">ESK, KSAE [The Entomological Society of Korea and Korean Society of Applied Entomology] (1994) Check List of Insects from Korea. Kon-Kuk University Press, Seoul, 339.</mixed-citation></ref><ref id="B45"><mixed-citation xmlns:xlink="http://www.w3.org/1999/xlink" xlink:type="simple">Paek MK, Hwang JM, Jung KS, Kim TW, Kim MC, Lee YJ, Cho YB, Park SW, Lee HS, Ku DS, Jeong JC, Kim KG, Choi DS, Shin EH, Hwang JH, Lee JS, Kim SS, Bae YS (2010) Checklist of Korean Insects. Nature &amp; Ecology, Seoul, 277 pp.</mixed-citation></ref><ref id="B44"><mixed-citation xmlns:xlink="http://www.w3.org/1999/xlink" xlink:type="simple">Park KT, Kwon YJ, Park JK, Bae YS, Bae YJ, Byun BK, Lee BU, Lee SH, Lee JW, Lee JE, Han KD, Han HY (2012) Insects of Korea. GeoBook Publishing Co., Seoul, 385–387.</mixed-citation></ref></ref-list></tp:taxon-treatment>
